# Supplementary material for: Accurate Detection of scutellata‐Hybrids (Africanized Bees) Using a SNP‐Based Diagnostic Assay
Source: Ecol Evol. 2024 Nov 17;14(11):e70554. doi: 10.1002/ece3.70554 (PMC11569865; doi:10.1002/ece3.70554)
Supplement: Supplementary file 2 — Table S1. List of new and previously sequenced reference samples used in this study. Table S2. List of testing and validation samples used to validate the SNP assay and SVC model. This table also indicates which samples were used in the imputation and SNP reduction simulations. Table S3. Information about the 113 markers chosen for the assay. [file ECE3-14-e70554-s002.xlsx]

## Sheet: Table S1
Table S1: List of new and previously sequenced reference samples used in this study.
Sample ID	BioSampleID	Location	Lineage	Classification (0/1)	Model Training or Testing
Aada_bur2	SAMN19109587	Burkina Faso	A Lineage	1	Training
Aada_bur4	SAMN19109588	Burkina Faso	A Lineage	1	Training
Aada_bur5	SAMN19109589	Burkina Faso	A Lineage	1	Training
Aada_bur6	SAMN19109590	Burkina Faso	A Lineage	1	Training
Aada_bur7	SAMN19109591	Burkina Faso	A Lineage	1	Training
Aada_bur8	SAMN19109592	Burkina Faso	A Lineage	1	Testing
Aada_bur9	SAMN19109593	Burkina Faso	A Lineage	1	Testing
Aada_se401	SAMN19109689	Senegal	A Lineage	1	Testing
Acap_177A	SAMN19109594	South Africa	A Lineage	1	Training
Acap_178	SAMN19109685	South Africa	A Lineage	1	Training
Acap_182	SAMN19109626	South Africa	A Lineage	1	Training
Acap_188	SAMN19109693	South Africa	A Lineage	1	Training
Acap_189	SAMN19109595	South Africa	A Lineage	1	Training
Acap_69A	SAMN19109683	South Africa	A Lineage	1	Testing
Acap_69B	SAMN19109684	South Africa	A Lineage	1	Testing
Acap_84	SAMN19109725	South Africa	A Lineage	1	Testing
Acap_RSA261	SAMN19109694	South Africa	A Lineage	1	Training
Acap_RSA307	SAMN19109695	South Africa	A Lineage	1	Training
Acap_RSA330	SAMN19109696	South Africa	A Lineage	1	Testing
Acap_RSA331	SAMN19109697	South Africa	A Lineage	1	Testing
Acauca_529	SAMN19109680	Turkey	O Lineage	0	Training
Acauca_819	SAMN19109567	Turkey	O Lineage	0	Testing
Acauca_821	SAMN19109568	Turkey	O Lineage	0	Testing
Acauca527	SAMN19109681	Turkey	O Lineage	0	Training
Acauca530	SAMN19109682	Turkey	O Lineage	0	Training
AHB_02	SAMN40750805	Brazil	scutellata-hybrid	1	Training
AHB_146	SAMN40750806	Brazil	scutellata-hybrid	1	Training
AHB_149	SAMN40750807	Brazil	scutellata-hybrid	1	Training
AHB_156	SAMN40750808	Brazil	scutellata-hybrid	1	Training
AHB_16	SAMN40750809	Brazil	scutellata-hybrid	1	Training
AHB_173	SAMN40750810	Brazil	scutellata-hybrid	1	Training
AHB_174	SAMN40750811	Brazil	scutellata-hybrid	1	Training
AHB_191	SAMN40750812	Brazil	scutellata-hybrid	1	Training
AHB_20	SAMN40750813	Brazil	scutellata-hybrid	1	Training
AHB_21	SAMN40750814	Brazil	scutellata-hybrid	1	Training
AHB_28	SAMN40750815	Brazil	scutellata-hybrid	1	Training
AHB_29	SAMN40750816	Brazil	scutellata-hybrid	1	Training
AHB_300	SAMN40750817	Brazil	scutellata-hybrid	1	Testing
AHB_305	SAMN40750818	Brazil	scutellata-hybrid	1	Testing
AHB_308	SAMN40750819	Brazil	scutellata-hybrid	1	Testing
AHB_310	SAMN40750820	Brazil	scutellata-hybrid	1	Testing
AiberCord1_4	SAMN19109596	Spain	M Lineage	0	Training
AiberCord2_1	SAMN19109597	Spain	M Lineage	0	Training
AiberCord2_3	SAMN19109598	Spain	M Lineage	0	Testing
AiberLugo1_2	SAMN19109632	Spain	M Lineage	0	Testing
Aint_902	SAMN19109569	Morocco	A Lineage	1	Training
Aint_903	SAMN19109570	Morocco	A Lineage	1	Training
Aint_907	SAMN19109571	Morocco	A Lineage	1	Training
Aint_908	SAMN19109572	Morocco	A Lineage	1	Training
Aint_914	SAMN19109573	Morocco	A Lineage	1	Training
Aint_915	SAMN19109574	Morocco	A Lineage	1	Training
Aint_916	SAMN19109575	Morocco	A Lineage	1	Testing
Aint_918	SAMN19109576	Morocco	A Lineage	1	Testing
Aint_mo29	SAMN19109667	Morocco	A Lineage	1	Training
Aint_mo40	SAMN19109668	Morocco	A Lineage	1	Training
Aint_mo42	SAMN19109669	Morocco	A Lineage	1	Training
Aint_mo43	SAMN19109670	Morocco	A Lineage	1	Training
Aint_mo46	SAMN19109671	Morocco	A Lineage	1	Training
Aint_mo82	SAMN19109672	Morocco	A Lineage	1	Testing
Aint_mo83	SAMN19109673	Morocco	A Lineage	1	Testing
Ainter_1	SAMN02437452	Algeria	A Lineage	1	Training
Alamark1	SAMN19109619	Kenya	A Lineage	1	Training
Alamark11_S25	SAMN19109606	Egypt	L Lineage	1	Training
Alamark12_S26	SAMN19109607	Egypt	L Lineage	1	Training
Alamark2	SAMN19109620	Kenya	A Lineage	1	Training
Alamark21_S27	SAMN19109608	Egypt	L Lineage	1	Training
Alamark22_S28	SAMN19109609	Egypt	L Lineage	1	Training
Alamark3	SAMN19109621	Kenya	A Lineage	1	Training
Alamark31_S29	SAMN19109610	Egypt	L Lineage	1	Testing
Alamark32_S30	SAMN19109611	Egypt	L Lineage	1	Testing
Alamark4	SAMN19109644	Kenya	A Lineage	1	Training
Alamark5	SAMN19109645	Kenya	A Lineage	1	Testing
Alamark6	SAMN19109646	Kenya	A Lineage	1	Testing
Alamark970	SAMN19109577	Egypt	L Lineage	1	Training
Alamark971	SAMN19109578	Egypt	L Lineage	1	Training
Alamark972	SAMN19109579	Egypt	L Lineage	1	Training
Alamark973	SAMN19109580	Egypt	L Lineage	1	Training
Alamark974	SAMN19109581	Egypt	L Lineage	1	Training
Alamark975	SAMN19109582	Egypt	L Lineage	1	Training
Alamark976	SAMN19109583	Egypt	L Lineage	1	Testing
Alamark979	SAMN19109584	Egypt	L Lineage	1	Testing
Aligui_782	SAMN19109661	Italy	C Lineage	0	Training
Aligui_784	SAMN19109662	Italy	C Lineage	0	Training
Aligui_788	SAMN19109663	Italy	C Lineage	0	Training
Aligui_789	SAMN19109664	Italy	C Lineage	0	Training
Aligui_792	SAMN19109665	Italy	C Lineage	0	Testing
Aligui_793	SAMN19109666	Italy	C Lineage	0	Testing
Amel_470	SAMN19109629	France	M Lineage	0	Training
Amel_477	SAMN19109630	France	M Lineage	0	Training
Amel_715	SAMN19109585	France	M Lineage	0	Training
Amel_716	SAMN19109586	France	M Lineage	0	Testing
Amel_720	SAMN19109631	France	M Lineage	0	Testing
Amon_k1	SAMN02639696	Kenya	A Lineage	1	Training
Amont_1	SAMN19109656	Kenya	A Lineage	1	Training
Amont_2	SAMN19109657	Kenya	A Lineage	1	Training
Amont_3	SAMN19109674	Kenya	A Lineage	1	Training
Amont_4	SAMN19109675	Kenya	A Lineage	1	Training
Amont_5	SAMN19109676	Kenya	A Lineage	1	Testing
Amont_6	SAMN19109677	Kenya	A Lineage	1	Testing
Amont_Ken1	SAMN06142954	Kenya	A Lineage	1	Training
Amont_Ken10	SAMN06142933	Kenya	A Lineage	1	Training
Amont_Ken11	SAMN06142956	Kenya	A Lineage	1	Training
Amont_Ken12	SAMN06142935	Kenya	A Lineage	1	Training
Amont_Ken13	SAMN06142955	Kenya	A Lineage	1	Training
Amont_Ken14	SAMN06142952	Kenya	A Lineage	1	Training
Amont_Ken15	SAMN06142960	Kenya	A Lineage	1	Training
Amont_Ken16	SAMN06142934	Kenya	A Lineage	1	Training
Amont_Ken17	SAMN06142951	Kenya	A Lineage	1	Training
Amont_Ken18	SAMN06142953	Kenya	A Lineage	1	Training
Amont_Ken19	SAMN06142941	Kenya	A Lineage	1	Training
Amont_Ken2	SAMN06142932	Kenya	A Lineage	1	Training
Amont_Ken20	SAMN06142936	Kenya	A Lineage	1	Training
Amont_Ken3	SAMN06142938	Kenya	A Lineage	1	Training
Amont_Ken4	SAMN06142939	Kenya	A Lineage	1	Training
Amont_Ken5	SAMN06142959	Kenya	A Lineage	1	Testing
Amont_Ken6	SAMN06142940	Kenya	A Lineage	1	Testing
Amont_Ken7	SAMN06142957	Kenya	A Lineage	1	Testing
Amont_Ken8	SAMN06142937	Kenya	A Lineage	1	Testing
Amont_Ken9	SAMN06142958	Kenya	A Lineage	1	Testing
Anatoli_493	SAMN19109722	Turkey	O Lineage	0	Training
Anatoli_496	SAMN19109723	Turkey	O Lineage	0	Training
Anatoli_498	SAMN19109724	Turkey	O Lineage	0	Training
Anatoli_500	SAMN19109718	Turkey	O Lineage	0	Training
Anatoli_501	SAMN19109719	Turkey	O Lineage	0	Training
Anatoli_713	SAMN19109720	Turkey	O Lineage	0	Testing
Anatoli_714	SAMN19109721	Turkey	O Lineage	0	Testing
Ascu_A1	SAMN19109658	Kenya	A Lineage	1	Training
Ascu_A10	SAMN19109678	Kenya	A Lineage	1	Training
Ascu_A11	SAMN19109679	Kenya	A Lineage	1	Training
Ascu_A2	SAMN19109659	Kenya	A Lineage	1	Training
Ascu_A3	SAMN19109641	Kenya	A Lineage	1	Training
Ascu_A4	SAMN19109642	Kenya	A Lineage	1	Training
Ascu_A5	SAMN19109643	Kenya	A Lineage	1	Training
Ascu_A6	SAMN19109617	Kenya	A Lineage	1	Training
Ascu_A7	SAMN19109650	Kenya	A Lineage	1	Training
Ascu_A8	SAMN19109651	Kenya	A Lineage	1	Testing
Ascu_A9	SAMN19109652	Kenya	A Lineage	1	Testing
Ascu_B1	SAMN19109660	Kenya	A Lineage	1	Training
Ascu_B4	SAMN19109627	Kenya	A Lineage	1	Training
Ascu_B5	SAMN19109628	Kenya	A Lineage	1	Training
Ascu_B6	SAMN19109618	Kenya	A Lineage	1	Training
Ascu_B7	SAMN19109711	Kenya	A Lineage	1	Training
Ascu_B8	SAMN19109712	Kenya	A Lineage	1	Testing
Ascu_B9	SAMN19109713	Kenya	A Lineage	1	Testing
Ascu_Bot2	SAMN19109616	Botswana	A Lineage	1	Testing
Ascu_k6	SAMN02639680	Kenya	A Lineage	1	Testing
Ascu_Ken1	SAMN06142923	Kenya	A Lineage	1	Training
Ascu_Ken10	SAMN06142950	Kenya	A Lineage	1	Training
Ascu_Ken11	SAMN06142943	Kenya	A Lineage	1	Training
Ascu_Ken12	SAMN06142949	Kenya	A Lineage	1	Training
Ascu_Ken13	SAMN06142925	Kenya	A Lineage	1	Training
Ascu_Ken14	SAMN06142927	Kenya	A Lineage	1	Training
Ascu_Ken15	SAMN06142947	Kenya	A Lineage	1	Training
Ascu_Ken16	SAMN06142922	Kenya	A Lineage	1	Training
Ascu_Ken17	SAMN06142930	Kenya	A Lineage	1	Training
Ascu_Ken18	SAMN06142924	Kenya	A Lineage	1	Training
Ascu_Ken19	SAMN06142926	Kenya	A Lineage	1	Training
Ascu_Ken2	SAMN06142928	Kenya	A Lineage	1	Training
Ascu_Ken3	SAMN06142946	Kenya	A Lineage	1	Training
Ascu_Ken4	SAMN06142945	Kenya	A Lineage	1	Training
Ascu_Ken5	SAMN06142931	Kenya	A Lineage	1	Training
Ascu_Ken6	SAMN06142944	Kenya	A Lineage	1	Training
Ascu_Ken7	SAMN06142948	Kenya	A Lineage	1	Testing
Ascu_Ken8	SAMN06142929	Kenya	A Lineage	1	Testing
Ascu_Ken9	SAMN06142942	Kenya	A Lineage	1	Testing
Ascu_lamark1	SAMN19109647	Kenya	A Lineage	1	Testing
Ascu_lamark2	SAMN19109648	Kenya	A Lineage	1	Testing
Ascu_lamark3	SAMN19109649	Kenya	A Lineage	1	Testing
Ascu_litZim1	SAMN19109622	Zimbabwe	A Lineage	1	Testing
Ascu_litZim2	SAMN19109623	Zimbabwe	A Lineage	1	Testing
Ascu_litZim3	SAMN19109624	Zimbabwe	A Lineage	1	Testing
Ascu_RSA254	SAMN19109698	South Africa	A Lineage	1	Training
Ascu_RSA272	SAMN19109699	South Africa	A Lineage	1	Training
Ascu_RSA281	SAMN19109700	South Africa	A Lineage	1	Testing
Ascu_RSA390	SAMN19109701	South Africa	A Lineage	1	Testing
Asim_yem2	SAMN19109653	Kenya	A Lineage	1	Testing
Asim_yem3	SAMN19109654	Kenya	A Lineage	1	Testing
Asim_yem6	SAMN19109655	Kenya	A Lineage	1	Testing
Asini_c1	SAMN04252025	China	M Lineage	0	Testing
Asini_c10	SAMN04252034	China	M Lineage	0	Testing
Asini_c2	SAMN04252026	China	M Lineage	0	Testing
Asini_c3	SAMN04252027	China	M Lineage	0	Testing
Asini_c4	SAMN04252028	China	M Lineage	0	Testing
Asini_c5	SAMN04252029	China	M Lineage	0	Testing
Asini_c6	SAMN04252030	China	M Lineage	0	Testing
Asini_c7	SAMN04252031	China	M Lineage	0	Testing
Asini_c8	SAMN04252032	China	M Lineage	0	Testing
Asini_c9	SAMN04252033	China	M Lineage	0	Testing
Asyr_485	SAMN19109625	Turkey	O Lineage	0	Training
Asyr_kov10	SAMN19109702	Syria	O Lineage	0	Training
Asyr_kov8	SAMN19109703	Syria	O Lineage	0	Training
Asyr_kov84	SAMN19109704	Syria	O Lineage	0	Training
Asyr_kov85	SAMN19109705	Syria	O Lineage	0	Training
Asyr_kov87	SAMN19109706	Syria	O Lineage	0	Training
Asyr_kov88	SAMN19109707	Syria	O Lineage	0	Training
Asyr_kov89	SAMN19109708	Syria	O Lineage	0	Testing
Asyr_kov9	SAMN19109709	Syria	O Lineage	0	Testing
Asyr_kov90	SAMN19109710	Syria	O Lineage	0	Testing
Auni_mad10	SAMN19109633	Madagascar	U Lineage	1	Training
Auni_mad11	SAMN19109634	Madagascar	U Lineage	1	Training
Auni_mad12	SAMN19109635	Madagascar	U Lineage	1	Training
Auni_mad13	SAMN19109636	Madagascar	U Lineage	1	Training
Auni_mad14	SAMN19109637	Madagascar	U Lineage	1	Training
Auni_mad15	SAMN19109638	Madagascar	U Lineage	1	Training
Auni_mad17	SAMN19109639	Madagascar	U Lineage	1	Testing
Auni_mad18	SAMN19109640	Madagascar	U Lineage	1	Testing
Ayem_eth1	SAMN19109599	Ethiopia	A Lineage	1	Training
Ayem_eth10	SAMN19109600	Ethiopia	A Lineage	1	Training
Ayem_eth3	SAMN19109601	Ethiopia	A Lineage	1	Training
Ayem_eth4	SAMN19109602	Ethiopia	A Lineage	1	Training
Ayem_eth7	SAMN19109603	Ethiopia	A Lineage	1	Training
Ayem_eth8	SAMN19109604	Ethiopia	A Lineage	1	Testing
Ayem_eth9	SAMN19109605	Ethiopia	A Lineage	1	Testing
Ayem_SI2	SAMN19109690	Yemen	A Lineage	1	Training
Ayem_SI3	SAMN19109691	Yemen	A Lineage	1	Training
Ayem_SI4	SAMN19109692	Yemen	A Lineage	1	Training
Ayem_SN1	SAMN19109686	Yemen	Y Lineage	1	Training
Ayem_SN2	SAMN19109687	Yemen	Y Lineage	1	Training
Ayem_SN4	SAMN19109688	Yemen	Y Lineage	1	Testing
c181	SAMN02324161	Germany	C Lineage	0	Training
c182	SAMN02324162	Germany	C Lineage	0	Training
c195	SAMN02324163	Croatia	C Lineage	0	Training
c196	SAMN02324164	Croatia	C Lineage	0	Training
c199	SAMN02324165	Croatia	C Lineage	0	Training
c200	SAMN02324166	Croatia	C Lineage	0	Testing
c206	SAMN19109726	Poland	M Lineage	0	Testing
c235	SAMN02324167	Slovenia	C Lineage	0	Training
c236	SAMN02324168	Slovenia	C Lineage	0	Training
c273	SAMN02324169	Slovenia	C Lineage	0	Training
m207	SAMN02324170	Poland	M Lineage	0	Training
m217	SAMN02324171	Poland	M Lineage	0	Training
m218	SAMN02324172	Poland	M Lineage	0	Training
m226	SAMN02324173	Poland	M Lineage	0	Training
m227	SAMN02324174	Poland	M Lineage	0	Training
m233	SAMN02324175	Spain	M Lineage	0	Training
m234	SAMN02324176	Spain	M Lineage	0	Training
m248	SAMN02324177	Spain	M Lineage	0	Testing
m256	SAMN02324178	Spain	M Lineage	0	Testing
n307	SAMN40750821	Canada	Commercial Canada	0	Training
n308	SAMN03775065	Canada	Commercial Canada	0	Training
n315	SAMN40750823	Canada	Commercial Canada	0	Training
n318	SAMN40750824	Canada	Commercial Canada	0	Training
n320	SAMN40750825	Canada	Commercial Canada	0	Testing
n322	SAMN40750826	Canada	Commercial Canada	0	Testing
o340	SAMN02324179	Saudi Arabia	Y Lineage	1	Training
o341	SAMN02324180	Saudi Arabia	Y Lineage	1	Training
o342	SAMN02324181	Saudi Arabia	Y Lineage	1	Training
o343	SAMN02324182	Saudi Arabia	Y Lineage	1	Training
o344	SAMN02324183	Saudi Arabia	Y Lineage	1	Training
o345	SAMN02324184	Saudi Arabia	Y Lineage	1	Training
o346	SAMN02324185	Saudi Arabia	Y Lineage	1	Training
o347	SAMN02324186	Yemen	Y Lineage	1	Training
o348	SAMN02324187	Yemen	Y Lineage	1	Testing
o349	SAMN02324188	Yemen	Y Lineage	1	Testing
s279	SAMN02324189	South Africa	A Lienage	1	Training
s280	SAMN02324190	South Africa	A Lienage	1	Training
s284	SAMN02324191	South Africa	A Lienage	1	Training
s285	SAMN02324192	South Africa	A Lienage	1	Training
s286	SAMN02324193	South Africa	A Lienage	1	Training
s290	SAMN02324194	South Africa	A Lienage	1	Training
s296	SAMN02324195	South Africa	A Lienage	1	Training
s299	SAMN02324196	South Africa	A Lienage	1	Training
s300	SAMN02324197	South Africa	A Lienage	1	Testing
s301	SAMN02324198	South Africa	A Lienage	1	Testing
s302	SAMN02324199	South Africa	A Lienage	1	Testing

## Sheet: Table S2
Table S2: List of testing and validation samples used to validate the SNP assay and SVM model. This table also indicates which samples were used in the imputation and SNP reduction simulations. SH, scutellata-hybrid.
Sample Name	Hypothesized SH Classification (0/1)	Non-SH Probabilty	SH Probability	Group	Location	Tissue	Genotyping	Used in Reduced Loci Analysis	Used in Imputation Analysis
Aada_bur8	1	0.00297712	0.997023	Reference African	Burkina Faso	N/A	WGS	X
Aada_bur9	1	0.00350832	0.996492	Reference African	Burkina Faso	N/A	WGS	X
Aada_se401	1	0.00409744	0.995903	Reference African	Senegal	N/A	WGS	X
Acap_69A	1	1.75e-05	0.999982	Reference African	South Africa	N/A	WGS	X
Acap_69B	1	0.00394749	0.996053	Reference African	South Africa	N/A	WGS	X
Acap_84	1	1.73e-05	0.999983	Reference African	South Africa	N/A	WGS	X
Acap_RSA330	1	0.00382403	0.996176	Reference African	South Africa	N/A	WGS	X
Acap_RSA331	1	0.00429331	0.995707	Reference African	South Africa	N/A	WGS	X
Acauca_819	0	0.984932	0.0150677	Reference Non-African	Turkey	N/A	WGS	X	X
Acauca_821	0	0.98349	0.0165099	Reference Non-African	Turkey	N/A	WGS	X	X
AHB_300	1	0.00920071	0.990799	Reference SH	Brazil	N/A	WGS	X
AHB_305	1	0.0235851	0.976415	Reference SH	Brazil	N/A	WGS	X
AHB_308	1	0.0123233	0.987677	Reference SH	Brazil	N/A	WGS	X
AHB_310	1	0.0139925	0.986007	Reference SH	Brazil	N/A	WGS	X
AHB1	1	0.0241838	0.975816	Reference SH	﻿São Paulo, Brazil	N/A	WGS	X
AHB10	1	0.0317197	0.96828	Reference SH	﻿São Paulo, Brazil	N/A	WGS	X
AHB12	1	0.023166	0.976834	Reference SH	﻿São Paulo, Brazil	N/A	WGS	X
AHB13	1	0.0163441	0.983656	Reference SH	﻿São Paulo, Brazil	N/A	WGS	X
AHB14	1	0.0107077	0.989292	Reference SH	﻿São Paulo, Brazil	N/A	WGS	X
AHB15	1	0.0311231	0.968877	Reference SH	﻿São Paulo, Brazil	N/A	WGS	X
AHB16	1	0.0292365	0.970764	Reference SH	﻿São Paulo, Brazil	N/A	WGS	X
AHB17	1	0.0256116	0.974388	Reference SH	﻿São Paulo, Brazil	N/A	WGS	X
AHB18	1	0.0222367	0.977763	Reference SH	﻿São Paulo, Brazil	N/A	WGS	X
AHB19	1	0.011623	0.988377	Reference SH	﻿São Paulo, Brazil	N/A	WGS	X
AHB2	1	0.0211429	0.978857	Reference SH	﻿São Paulo, Brazil	N/A	WGS	X
AHB20	1	0.014326	0.985674	Reference SH	﻿São Paulo, Brazil	N/A	WGS	X
AHB21	1	0.0186455	0.981355	Reference SH	﻿São Paulo, Brazil	N/A	WGS	X
AHB22	1	0.0230016	0.976998	Reference SH	﻿São Paulo, Brazil	N/A	WGS	X
AHB23	1	0.0224261	0.977574	Reference SH	﻿São Paulo, Brazil	N/A	WGS	X
AHB24	1	0.0126272	0.987373	Reference SH	﻿São Paulo, Brazil	N/A	WGS	X
AHB25	1	0.02452	0.97548	Reference SH	﻿São Paulo, Brazil	N/A	WGS	X
AHB26	1	0.0305667	0.969433	Reference SH	﻿São Paulo, Brazil	N/A	WGS	X
AHB27	1	0.0197132	0.980287	Reference SH	﻿São Paulo, Brazil	N/A	WGS	X
AHB28	1	0.0278226	0.972177	Reference SH	﻿São Paulo, Brazil	N/A	WGS	X
AHB29	1	0.0196725	0.980328	Reference SH	﻿São Paulo, Brazil	N/A	WGS	X
AHB3	1	0.0363166	0.963683	Reference SH	﻿São Paulo, Brazil	N/A	WGS	X
AHB30	1	0.0271099	0.97289	Reference SH	﻿São Paulo, Brazil	N/A	WGS	X
AHB4	1	0.0338388	0.966161	Reference SH	﻿São Paulo, Brazil	N/A	WGS	X
AHB5	1	0.026863	0.973137	Reference SH	﻿São Paulo, Brazil	N/A	WGS	X
AHB6	1	0.0106699	0.98933	Reference SH	﻿São Paulo, Brazil	N/A	WGS	X
AHB7	1	0.0155131	0.984487	Reference SH	﻿São Paulo, Brazil	N/A	WGS	X
AHB8	1	0.0287255	0.971275	Reference SH	﻿São Paulo, Brazil	N/A	WGS	X
AHB9	1	0.019154	0.980846	Reference SH	﻿São Paulo, Brazil	N/A	WGS	X
AiberCord2_3	0	0.970425	0.0295752	Reference Non-African	Spain	N/A	WGS	X	X
AiberLugo1_2	0	0.971013	0.0289872	Reference Non-African	Spain	N/A	WGS	X	X
Aint_916	1	0.0144247	0.985575	Reference African	Morocco	N/A	WGS	X
Aint_918	1	0.0108631	0.989137	Reference African	Morocco	N/A	WGS	X
Aint_mo82	1	0.0079907	0.992009	Reference African	Morocco	N/A	WGS	X
Aint_mo83	1	0.00833011	0.99167	Reference African	Morocco	N/A	WGS	X
Alamark31_S29	1	0.00582177	0.994178	Reference African	Egypt	N/A	WGS	X
Alamark32_S30	1	0.0139889	0.986011	Reference African	Egypt	N/A	WGS	X
Alamark5	1	0.00331025	0.99669	Reference African	Kenya	N/A	WGS	X
Alamark6	1	0.00266597	0.997334	Reference African	Kenya	N/A	WGS	X
Alamark976	1	0.00391818	0.996082	Reference African	Egypt	N/A	WGS	X
Alamark979	1	0.00450599	0.995494	Reference African	Egypt	N/A	WGS	X
Aligui_792	0	0.984932	0.0150677	Reference Non-African	Italy	N/A	WGS	X	X
Aligui_793	0	0.983229	0.0167706	Reference Non-African	Italy	N/A	WGS	X	X
Amel_716	0	0.982854	0.0171459	Reference Non-African	France	N/A	WGS	X	X
Amel_720	0	0.977986	0.0220141	Reference Non-African	France	N/A	WGS	X	X
Amont_5	1	0.00343964	0.99656	Reference African	Kenya	N/A	WGS	X
Amont_6	1	0.00291785	0.997082	Reference African	Kenya	N/A	WGS	X
Amont_Ken5	1	0.00298872	0.997011	Reference African	Kenya	N/A	WGS	X
Amont_Ken6	1	0.00284866	0.997151	Reference African	Kenya	N/A	WGS	X
Amont_Ken7	1	0.00264242	0.997358	Reference African	Kenya	N/A	WGS	X
Amont_Ken8	1	0.00423829	0.995762	Reference African	Kenya	N/A	WGS	X
Amont_Ken9	1	0.00427473	0.995725	Reference African	Kenya	N/A	WGS	X
Anatoli_713	0	0.984932	0.0150677	Reference Non-African	Turkey	N/A	WGS	X	X
Anatoli_714	0	0.982692	0.0173084	Reference Non-African	Turkey	N/A	WGS	X	X
Ascu_A8	1	0.00387849	0.996122	Reference African	Kenya	N/A	WGS	X
Ascu_A9	1	0.00318398	0.996816	Reference African	Kenya	N/A	WGS	X
Ascu_B8	1	0.00309964	0.9969	Reference African	Kenya	N/A	WGS	X
Ascu_B9	1	1.67e-05	0.999983	Reference African	Kenya	N/A	WGS	X
Ascu_Bot2	1	0.00345968	0.99654	Reference African	Botswana	N/A	WGS	X
Ascu_k6	1	0.00254925	0.997451	Reference African	Kenya	N/A	WGS	X
Ascu_Ken7	1	0.00280069	0.997199	Reference African	Kenya	N/A	WGS	X
Ascu_Ken8	1	1.89e-05	0.999981	Reference African	Kenya	N/A	WGS	X
Ascu_Ken9	1	0.00306165	0.996938	Reference African	Kenya	N/A	WGS	X
Ascu_lamark1	1	0.0027251	0.997275	Reference African	Kenya	N/A	WGS	X
Ascu_lamark2	1	0.00300361	0.996996	Reference African	Kenya	N/A	WGS	X
Ascu_lamark3	1	0.00381683	0.996183	Reference African	Kenya	N/A	WGS	X
Ascu_litZim1	1	0.00320788	0.996792	Reference African	Zimbabwe	N/A	WGS	X
Ascu_litZim2	1	0.00436899	0.995631	Reference African	Zimbabwe	N/A	WGS	X
Ascu_litZim3	1	0.0032817	0.996718	Reference African	Zimbabwe	N/A	WGS	X
Ascu_RSA281	1	0.00275562	0.997244	Reference African	South Africa	N/A	WGS	X
Ascu_RSA390	1	0.0036696	0.99633	Reference African	South Africa	N/A	WGS	X
Asim_yem2	1	0.00474988	0.99525	Reference African	Kenya	N/A	WGS	X
Asim_yem3	1	0.00385446	0.996146	Reference African	Kenya	N/A	WGS	X
Asim_yem6	1	0.00303058	0.996969	Reference African	Kenya	N/A	WGS	X
Asini_c1	0	0.981949	0.018051	Reference Non-African	China	N/A	WGS	X	X
Asini_c10	0	0.983809	0.016191	Reference Non-African	China	N/A	WGS	X	X
Asini_c2	0	0.984601	0.0153994	Reference Non-African	China	N/A	WGS	X	X
Asini_c3	0	0.983809	0.016191	Reference Non-African	China	N/A	WGS	X	X
Asini_c4	0	0.982977	0.0170232	Reference Non-African	China	N/A	WGS	X	X
Asini_c5	0	0.984932	0.0150677	Reference Non-African	China	N/A	WGS	X	X
Asini_c6	0	0.984932	0.0150677	Reference Non-African	China	N/A	WGS	X	X
Asini_c7	0	0.984932	0.0150677	Reference Non-African	China	N/A	WGS	X	X
Asini_c8	0	0.984601	0.0153994	Reference Non-African	China	N/A	WGS	X	X
Asini_c9	0	0.984932	0.0150677	Reference Non-African	China	N/A	WGS	X	X
Asyr_kov89	0	0.94164	0.0583598	Reference Non-African	Syria	N/A	WGS	X	X
Asyr_kov9	0	0.910547	0.0894529	Reference Non-African	Syria	N/A	WGS	X	X
Asyr_kov90	0	0.953701	0.0462993	Reference Non-African	Syria	N/A	WGS	X	X
Auni_mad17	1	0.00512099	0.994879	Reference African	Madagascar	N/A	WGS	X
Auni_mad18	1	0.00451861	0.995481	Reference African	Madagascar	N/A	WGS	X
AUSc_KAI01	0	0.972723	0.0272769	Commercial Australia	Kangaroo Island, Australia	1/2 thorax	Agena iPLEX Gold SNP Array
AUSc_KAI02	0	0.984932	0.0150677	Commercial Australia	Kangaroo Island, Australia	1/2 thorax	Agena iPLEX Gold SNP Array	X	X
AUSc_KAI03	0	0.984932	0.0150677	Commercial Australia	Kangaroo Island, Australia	1/2 thorax	Agena iPLEX Gold SNP Array	X	X
AUSc_KAI04	0	0.970048	0.0299522	Commercial Australia	Kangaroo Island, Australia	1/2 thorax	Agena iPLEX Gold SNP Array
AUSc_KAI06	0	0.984601	0.0153994	Commercial Australia	Kangaroo Island, Australia	1/2 thorax	Agena iPLEX Gold SNP Array	X	X
AUSc_KAI07	0	0.981545	0.0184549	Commercial Australia	Kangaroo Island, Australia	1/2 thorax	Agena iPLEX Gold SNP Array
AUSc_KAI08	0	0.984601	0.0153994	Commercial Australia	Kangaroo Island, Australia	1/2 thorax	Agena iPLEX Gold SNP Array	X	X
AUSc_NOI01	0	0.984158	0.0158423	Commercial Australia	Norfolk Island, Australia	1/2 thorax	Agena iPLEX Gold SNP Array	X	X
AUSc_NOI02	0	0.984932	0.0150677	Commercial Australia	Norfolk Island, Australia	1/2 thorax	Agena iPLEX Gold SNP Array	X	X
AUSc_NOI03	0	0.98349	0.0165099	Commercial Australia	Norfolk Island, Australia	1/2 thorax	Agena iPLEX Gold SNP Array	X	X
AUSc_NOI04	0	0.984932	0.0150677	Commercial Australia	Norfolk Island, Australia	1/2 thorax	Agena iPLEX Gold SNP Array	X	X
AUSc_NOI05	0	0.984932	0.0150677	Commercial Australia	Norfolk Island, Australia	1/2 thorax	Agena iPLEX Gold SNP Array	X	X
AUSc_NOI06	0	0.982724	0.0172765	Commercial Australia	Norfolk Island, Australia	1/2 thorax	Agena iPLEX Gold SNP Array	X	X
AUSc_NOI07	0	0.984158	0.0158423	Commercial Australia	Norfolk Island, Australia	1/2 thorax	Agena iPLEX Gold SNP Array	X	X
AUSc_NOI08	0	0.984158	0.0158423	Commercial Australia	Norfolk Island, Australia	1/2 thorax	Agena iPLEX Gold SNP Array	X	X
AUSc_NSW01	0	0.984932	0.0150677	Commercial Australia	New South Wales, Australia	1/2 thorax	Agena iPLEX Gold SNP Array	X	X
AUSc_NSW02	0	0.982151	0.0178486	Commercial Australia	New South Wales, Australia	1/2 thorax	Agena iPLEX Gold SNP Array
AUSc_NSW03	0	0.981025	0.0189751	Commercial Australia	New South Wales, Australia	1/2 thorax	Agena iPLEX Gold SNP Array
AUSc_NSW04	0	0.9835	0.0164999	Commercial Australia	New South Wales, Australia	Thorax	Agena iPLEX Gold SNP Array	X	X
AUSc_NSW05	0	0.981982	0.0180178	Commercial Australia	New South Wales, Australia	1/2 thorax	Agena iPLEX Gold SNP Array
AUSc_NSW06	0	0.983534	0.0164661	Commercial Australia	New South Wales, Australia	1/2 thorax	Agena iPLEX Gold SNP Array	X	X
AUSc_NSW07	0	0.984932	0.0150677	Commercial Australia	New South Wales, Australia	1/2 thorax	Agena iPLEX Gold SNP Array	X	X
AUSc_NSW08	0	0.984932	0.0150677	Commercial Australia	New South Wales, Australia	1/2 thorax	Agena iPLEX Gold SNP Array	X	X
AUSc_QLD01	0	0.97993	0.0200704	Commercial Australia	Queensland, Australia	1/2 thorax	Agena iPLEX Gold SNP Array
AUSc_QLD02	0	0.981982	0.0180178	Commercial Australia	Queensland, Australia	1/2 thorax	Agena iPLEX Gold SNP Array
AUSc_QLD03	0	0.983809	0.016191	Commercial Australia	Queensland, Australia	1/2 thorax	Agena iPLEX Gold SNP Array	X	X
AUSc_QLD04	0	0.984158	0.0158423	Commercial Australia	Queensland, Australia	1/2 thorax	Agena iPLEX Gold SNP Array	X	X
AUSc_QLD05	0	0.984932	0.0150677	Commercial Australia	Queensland, Australia	1/2 thorax	Agena iPLEX Gold SNP Array	X	X
AUSc_QLD06	0	0.984932	0.0150677	Commercial Australia	Queensland, Australia	1/2 thorax	Agena iPLEX Gold SNP Array	X	X
AUSc_QLD07	0	0.972461	0.0275389	Commercial Australia	Queensland, Australia	1/2 thorax	Agena iPLEX Gold SNP Array
AUSc_QLD08	0	0.979643	0.0203567	Commercial Australia	Queensland, Australia	1/2 thorax	Agena iPLEX Gold SNP Array
AUSc_QLD09	0	0.981513	0.0184873	Commercial Australia	Queensland, Australia	1/2 thorax	Agena iPLEX Gold SNP Array
AUSc_QLD10	0	0.981	0.0190002	Commercial Australia	Queensland, Australia	1/2 thorax	Agena iPLEX Gold SNP Array
AUSc_QLD11	0	0.983117	0.016883	Commercial Australia	Queensland, Australia	1/2 thorax	Agena iPLEX Gold SNP Array	X	X
AUSc_QLD12	0	0.981625	0.0183754	Commercial Australia	Queensland, Australia	1/2 thorax	Agena iPLEX Gold SNP Array	X	X
AUSc_QLD13	0	0.98349	0.0165099	Commercial Australia	Queensland, Australia	1/2 thorax	Agena iPLEX Gold SNP Array	X	X
AUSc_QLD14	0	0.984532	0.0154682	Commercial Australia	Queensland, Australia	1/2 thorax	Agena iPLEX Gold SNP Array	X	X
AUSc_QLD15	0	0.984158	0.0158423	Commercial Australia	Queensland, Australia	1/2 thorax	Agena iPLEX Gold SNP Array	X	X
AUSc_QLD16	0	0.984932	0.0150677	Commercial Australia	Queensland, Australia	1/2 thorax	Agena iPLEX Gold SNP Array	X	X
AUSc_QLD17	0	0.983343	0.0166566	Commercial Australia	Queensland, Australia	1/2 thorax	Agena iPLEX Gold SNP Array	X	X
AUSc_QLD18	0	0.984158	0.0158423	Commercial Australia	Queensland, Australia	1/2 thorax	Agena iPLEX Gold SNP Array	X	X
AUSc_SOA01	0	0.984532	0.0154682	Commercial Australia	South Australia, Australia	1/2 thorax	Agena iPLEX Gold SNP Array	X	X
AUSc_SOA02	0	0.984932	0.0150677	Commercial Australia	South Australia, Australia	1/2 thorax	Agena iPLEX Gold SNP Array	X	X
AUSc_SOA03	0	0.983251	0.0167486	Commercial Australia	South Australia, Australia	1/2 thorax	Agena iPLEX Gold SNP Array
AUSc_SOA04	0	0.984158	0.0158423	Commercial Australia	South Australia, Australia	1/2 thorax	Agena iPLEX Gold SNP Array	X	X
AUSc_TAS01	0	0.981002	0.0189983	Commercial Australia	Tasmania, Australia	1/2 thorax	Agena iPLEX Gold SNP Array	X	X
AUSc_TAS02	0	0.980005	0.0199951	Commercial Australia	Tasmania, Australia	1/2 thorax	Agena iPLEX Gold SNP Array	X	X
AUSc_TAS03	0	0.981769	0.0182307	Commercial Australia	Tasmania, Australia	1/2 thorax	Agena iPLEX Gold SNP Array	X	X
AUSc_TAS04	0	0.978118	0.0218822	Commercial Australia	Tasmania, Australia	1/2 thorax	Agena iPLEX Gold SNP Array
AUSc_TAS05	0	0.98175	0.0182501	Commercial Australia	Tasmania, Australia	1/2 thorax	Agena iPLEX Gold SNP Array	X	X
AUSc_TAS06	0	0.983809	0.016191	Commercial Australia	Tasmania, Australia	1/2 thorax	Agena iPLEX Gold SNP Array	X	X
AUSc_TAS07	0	0.982805	0.017195	Commercial Australia	Tasmania, Australia	1/2 thorax	Agena iPLEX Gold SNP Array	X	X
AUSc_TAS08	0	0.983137	0.016863	Commercial Australia	Tasmania, Australia	1/2 thorax	Agena iPLEX Gold SNP Array	X	X
AUSc_TAS09	0	0.979923	0.0200766	Commercial Australia	Tasmania, Australia	1/2 thorax	Agena iPLEX Gold SNP Array
AUSc_TAS11	0	0.984932	0.0150677	Commercial Australia	Tasmania, Australia	1/2 thorax	Agena iPLEX Gold SNP Array	X	X
AUSc_TAS12	0	0.983343	0.0166566	Commercial Australia	Tasmania, Australia	1/2 thorax	Agena iPLEX Gold SNP Array	X	X
AUSc_VIC01	0	0.982671	0.017329	Commercial Australia	Victoria, Australia	1/2 thorax	Agena iPLEX Gold SNP Array
AUSc_VIC02	0	0.984158	0.0158423	Commercial Australia	Victoria, Australia	1/2 thorax	Agena iPLEX Gold SNP Array	X	X
AUSc_VIC03	0	0.984932	0.0150677	Commercial Australia	Victoria, Australia	1/2 thorax	Agena iPLEX Gold SNP Array	X	X
AUSc_VIC04	0	0.955979	0.0440209	Commercial Australia	Victoria, Australia	1/2 thorax	Agena iPLEX Gold SNP Array
AUSc_VIC06	0	0.971793	0.0282072	Commercial Australia	Victoria, Australia	1/2 thorax	Agena iPLEX Gold SNP Array
AUSc_VIC07	0	0.949764	0.0502361	Commercial Australia	Victoria, Australia	1/2 thorax	Agena iPLEX Gold SNP Array
AUSc_VIC08	0	0.981708	0.0182917	Commercial Australia	Victoria, Australia	1/2 thorax	Agena iPLEX Gold SNP Array
AUSc_VIC10	0	0.96124	0.0387599	Commercial Australia	Victoria, Australia	1/2 thorax	Agena iPLEX Gold SNP Array
AUSc_VIC11	0	0.961654	0.0383458	Commercial Australia	Victoria, Australia	1/2 thorax	Agena iPLEX Gold SNP Array
AUSc_VIC12	0	0.982688	0.0173123	Commercial Australia	Victoria, Australia	1/2 thorax	Agena iPLEX Gold SNP Array	X	X
AUSc_VIC13	0	0.970246	0.0297537	Commercial Australia	Victoria, Australia	1/2 thorax	Agena iPLEX Gold SNP Array
AUSc_VIC14	0	0.982642	0.0173584	Commercial Australia	Victoria, Australia	1/2 thorax	Agena iPLEX Gold SNP Array	X	X
AUSc_VIC15	0	0.983809	0.016191	Commercial Australia	Victoria, Australia	1/2 thorax	Agena iPLEX Gold SNP Array	X	X
AUSc_VIC16	0	0.984932	0.0150677	Commercial Australia	Victoria, Australia	1/2 thorax	Agena iPLEX Gold SNP Array	X	X
AUSc_VIC17	0	0.984262	0.0157384	Commercial Australia	Victoria, Australia	1/2 thorax	Agena iPLEX Gold SNP Array	X	X
AUSc_VIC18	0	0.984932	0.0150677	Commercial Australia	Victoria, Australia	1/2 thorax	Agena iPLEX Gold SNP Array	X	X
AUSc_VIC19	0	0.953485	0.046515	Commercial Australia	Victoria, Australia	1/2 thorax	Agena iPLEX Gold SNP Array
AUSc_VIC21	0	0.978337	0.0216634	Commercial Australia	Victoria, Australia	1/2 thorax	Agena iPLEX Gold SNP Array
AUSc_VIC23	0	0.943485	0.0565149	Commercial Australia	Victoria, Australia	1/2 thorax	Agena iPLEX Gold SNP Array
AUSc_VIC25	0	0.984932	0.0150677	Commercial Australia	Victoria, Australia	1/2 thorax	Agena iPLEX Gold SNP Array	X	X
AUSc_WEA01	0	0.980819	0.0191815	Commercial Australia	Western Australia, Australia	1/2 thorax	Agena iPLEX Gold SNP Array
AUSc_WEA02	0	0.984932	0.0150677	Commercial Australia	Western Australia, Australia	1/2 thorax	Agena iPLEX Gold SNP Array	X	X
AUSc_WEA03	0	0.980816	0.0191844	Commercial Australia	Western Australia, Australia	1/2 thorax	Agena iPLEX Gold SNP Array	X	X
AUSc_WEA04	0	0.984932	0.0150677	Commercial Australia	Western Australia, Australia	1/2 thorax	Agena iPLEX Gold SNP Array	X	X
AUSc_WEA05	0	0.980563	0.0194367	Commercial Australia	Western Australia, Australia	1/2 thorax	Agena iPLEX Gold SNP Array	X	X
AUSc_WEA06	0	0.981911	0.0180895	Commercial Australia	Western Australia, Australia	1/2 thorax	Agena iPLEX Gold SNP Array
AUSc_WEA07	0	0.930928	0.0690715	Commercial Australia	Western Australia, Australia	1/2 thorax	Agena iPLEX Gold SNP Array
AUSc_WEA08	0	0.983423	0.0165773	Commercial Australia	Western Australia, Australia	1/2 thorax	Agena iPLEX Gold SNP Array
AUSc_WEA09	0	0.980981	0.0190186	Commercial Australia	Western Australia, Australia	1/2 thorax	Agena iPLEX Gold SNP Array
AUSc_WEA10	0	0.961284	0.0387163	Commercial Australia	Western Australia, Australia	1/2 thorax	Agena iPLEX Gold SNP Array
AUSc_WEA11	0	0.977597	0.0224025	Commercial Australia	Western Australia, Australia	1/2 thorax	Agena iPLEX Gold SNP Array
AUSc_WEA12	0	0.978576	0.0214241	Commercial Australia	Western Australia, Australia	1/2 thorax	Agena iPLEX Gold SNP Array
AUSf_DRO01	0	0.983395	0.0166046	Feral Australia	New South Wales+Victoria, Australia	1/2 thorax	Agena iPLEX Gold SNP Array
AUSf_DRO02	0	0.981675	0.0183246	Feral Australia	New South Wales+Victoria, Australia	1/2 thorax	Agena iPLEX Gold SNP Array
AUSf_DRO03	0	0.983343	0.0166566	Feral Australia	New South Wales+Victoria, Australia	1/2 thorax	Agena iPLEX Gold SNP Array	X	X
AUSf_DRO04	0	0.977566	0.022434	Feral Australia	New South Wales+Victoria, Australia	1/2 thorax	Agena iPLEX Gold SNP Array
AUSf_DRO05	0	0.938914	0.0610863	Feral Australia	New South Wales+Victoria, Australia	1/2 thorax	Agena iPLEX Gold SNP Array
AUSf_NSW01	0	0.984932	0.0150677	Feral Australia	New South Wales, Australia	1/2 thorax	Agena iPLEX Gold SNP Array	X	X
AUSf_NSW02	0	0.952118	0.0478818	Feral Australia	New South Wales, Australia	1/2 thorax	Agena iPLEX Gold SNP Array
AUSf_NSW03	0	0.978191	0.0218091	Feral Australia	New South Wales, Australia	1/2 thorax	Agena iPLEX Gold SNP Array
AUSf_NSW04	0	0.947224	0.0527763	Feral Australia	New South Wales, Australia	1/2 thorax	Agena iPLEX Gold SNP Array
AUSf_NSW05	0	0.962767	0.0372326	Feral Australia	New South Wales, Australia	1/2 thorax	Agena iPLEX Gold SNP Array
AUSf_NSW07	0	0.968849	0.0311509	Feral Australia	New South Wales, Australia	1/2 thorax	Agena iPLEX Gold SNP Array
AUSf_NSW08	0	0.963158	0.0368424	Feral Australia	New South Wales, Australia	1/2 thorax	Agena iPLEX Gold SNP Array
AUSf_NSW09	0	0.960065	0.0399345	Feral Australia	New South Wales, Australia	1/2 thorax	Agena iPLEX Gold SNP Array
AUSf_QLD01	0	0.981706	0.0182936	Feral Australia	Queensland, Australia	1/2 thorax	Agena iPLEX Gold SNP Array	X	X
AUSf_QLD02	0	0.978414	0.021586	Feral Australia	Queensland, Australia	1/2 thorax	Agena iPLEX Gold SNP Array
AUSf_QLD03	0	0.982462	0.0175379	Feral Australia	Queensland, Australia	1/2 thorax	Agena iPLEX Gold SNP Array
AUSf_QLD04	0	0.980133	0.0198667	Feral Australia	Queensland, Australia	1/2 thorax	Agena iPLEX Gold SNP Array
AUSf_QLD05	0	0.984158	0.0158423	Feral Australia	Queensland, Australia	1/2 thorax	Agena iPLEX Gold SNP Array	X	X
AUSf_QLD06	0	0.983687	0.0163127	Feral Australia	Queensland, Australia	1/2 thorax	Agena iPLEX Gold SNP Array	X	X
AUSf_QLD07	0	0.969774	0.030226	Feral Australia	Queensland, Australia	1/2 thorax	Agena iPLEX Gold SNP Array
AUSf_SOA02	0	0.947164	0.0528355	Feral Australia	South Australia, Australia	1/2 thorax	Agena iPLEX Gold SNP Array
AUSf_SOA03	0	0.923309	0.0766912	Feral Australia	South Australia, Australia	1/2 thorax	Agena iPLEX Gold SNP Array
AUSf_SOA04	0	0.979504	0.0204959	Feral Australia	South Australia, Australia	1/2 thorax	Agena iPLEX Gold SNP Array
AUSf_SOA06	0	0.916509	0.0834908	Feral Australia	South Australia, Australia	1/2 thorax	Agena iPLEX Gold SNP Array
AUSf_SOA07	0	0.968849	0.0311509	Feral Australia	South Australia, Australia	1/2 thorax	Agena iPLEX Gold SNP Array
AUSf_SOA08	0	0.981424	0.0185762	Feral Australia	South Australia, Australia	1/2 thorax	Agena iPLEX Gold SNP Array
AUSf_SOA10	0	0.98349	0.0165099	Feral Australia	South Australia, Australia	1/2 thorax	Agena iPLEX Gold SNP Array	X	X
AUSf_WEA01	0	0.984932	0.0150677	Feral Australia	Western Australia, Australia	1/2 thorax	Agena iPLEX Gold SNP Array	X	X
AUSf_WEA02	0	0.974743	0.0252567	Feral Australia	Western Australia, Australia	1/2 thorax	Agena iPLEX Gold SNP Array
AUSf_WEA03	0	0.982247	0.0177531	Feral Australia	Western Australia, Australia	1/2 thorax	Agena iPLEX Gold SNP Array
AUSf_WEA04	0	0.961187	0.0388134	Feral Australia	Western Australia, Australia	1/2 thorax	Agena iPLEX Gold SNP Array
AUSf_WEA05	0	0.983328	0.0166717	Feral Australia	Western Australia, Australia	1/2 thorax	Agena iPLEX Gold SNP Array	X	X
AUSf_WEA07	0	0.983259	0.0167406	Feral Australia	Western Australia, Australia	1/2 thorax	Agena iPLEX Gold SNP Array	X	X
AUSf_WEA08	0	0.944635	0.0553652	Feral Australia	Western Australia, Australia	1/2 thorax	Agena iPLEX Gold SNP Array
AUSf_WEA09	0	0.98116	0.0188397	Feral Australia	Western Australia, Australia	1/2 thorax	Agena iPLEX Gold SNP Array
AUSf_WEA10	0	0.963659	0.0363411	Feral Australia	Western Australia, Australia	1/2 thorax	Agena iPLEX Gold SNP Array
AUSf_WEA11	0	0.975471	0.024529	Feral Australia	Western Australia, Australia	1/2 thorax	Agena iPLEX Gold SNP Array
AUSf_WEA12	0	0.981232	0.018768	Feral Australia	Western Australia, Australia	1/2 thorax	Agena iPLEX Gold SNP Array
AUSf_WEA13	0	0.979565	0.0204346	Feral Australia	Western Australia, Australia	Thorax	Agena iPLEX Gold SNP Array	X	X
AUSf_WEA18	0	0.963697	0.036303	Feral Australia	Western Australia, Australia	1/2 thorax	Agena iPLEX Gold SNP Array
AUSf_WEA19	0	0.97302	0.0269801	Feral Australia	Western Australia, Australia	1/2 thorax	Agena iPLEX Gold SNP Array
AUSf_WEA20	0	0.977969	0.0220307	Feral Australia	Western Australia, Australia	1/2 thorax	Agena iPLEX Gold SNP Array
AUSf_WEA21	0	0.978222	0.0217778	Feral Australia	Western Australia, Australia	1/2 thorax	Agena iPLEX Gold SNP Array
AUSf_WEA22	0	0.964722	0.035278	Feral Australia	Western Australia, Australia	1/2 thorax	Agena iPLEX Gold SNP Array
AUSf_WEA23	0	0.984307	0.0156932	Feral Australia	Western Australia, Australia	1/2 thorax	Agena iPLEX Gold SNP Array	X	X
AUSf_WEA24	0	0.975718	0.0242816	Feral Australia	Western Australia, Australia	1/2 thorax	Agena iPLEX Gold SNP Array
AUSf_WEA25	0	0.980981	0.0190186	Feral Australia	Western Australia, Australia	1/2 thorax	Agena iPLEX Gold SNP Array
AUSf_WEA26	0	0.982173	0.0178272	Feral Australia	Western Australia, Australia	1/2 thorax	Agena iPLEX Gold SNP Array
AUSf_WEA27	0	0.978149	0.0218508	Feral Australia	Western Australia, Australia	1/2 thorax	Agena iPLEX Gold SNP Array
Ayem_eth8	1	0.00303436	0.996966	Reference African	Ethiopia	N/A	WGS	X
Ayem_eth9	1	0.00516687	0.994833	Reference African	Ethiopia	N/A	WGS	X
Ayem_SN4	1	0.0123135	0.987686	Reference African	Yemen	N/A	WGS	X
BRA101	1	0.00982125	0.990179	SH Brazil	﻿São Paulo, Brazil	1/2 thorax	Agena iPLEX Gold SNP Array
BRA102	1	0.0151424	0.984858	SH Brazil	﻿São Paulo, Brazil	Thorax	Agena iPLEX Gold SNP Array
BRA103	1	0.00902607	0.990974	SH Brazil	﻿São Paulo, Brazil	Thorax	Agena iPLEX Gold SNP Array
BRA104	1	0.0194208	0.980579	SH Brazil	﻿São Paulo, Brazil	Thorax	Agena iPLEX Gold SNP Array
BRA106	1	0.0165572	0.983443	SH Brazil	﻿São Paulo, Brazil	1/2 thorax	Agena iPLEX Gold SNP Array
BRA107	1	0.0159373	0.984063	SH Brazil	﻿São Paulo, Brazil	Thorax	Agena iPLEX Gold SNP Array
BRA111	1	0.0122676	0.987732	SH Brazil	﻿São Paulo, Brazil	1/2 thorax	Agena iPLEX Gold SNP Array
BRA112	1	0.0269371	0.973063	SH Brazil	﻿São Paulo, Brazil	1/2 thorax	Agena iPLEX Gold SNP Array
BRA113	1	0.0110169	0.988983	SH Brazil	﻿São Paulo, Brazil	1/2 thorax	Agena iPLEX Gold SNP Array
BRA114	1	0.008976	0.991024	SH Brazil	﻿São Paulo, Brazil	1/2 thorax	Agena iPLEX Gold SNP Array
BRA115	1	0.0216927	0.978307	SH Brazil	﻿São Paulo, Brazil	1/2 thorax	Agena iPLEX Gold SNP Array	X
BRA116	1	0.00952139	0.990479	SH Brazil	﻿São Paulo, Brazil	Thorax	Agena iPLEX Gold SNP Array
BRA117	1	0.0339982	0.966002	SH Brazil	﻿São Paulo, Brazil	1/2 thorax	Agena iPLEX Gold SNP Array	X
BRA118	1	0.0130607	0.986939	SH Brazil	﻿São Paulo, Brazil	1/2 thorax	Agena iPLEX Gold SNP Array
BRA119	1	0.0107896	0.98921	SH Brazil	﻿São Paulo, Brazil	Thorax	Agena iPLEX Gold SNP Array
BRA120	1	0.0100299	0.98997	SH Brazil	﻿São Paulo, Brazil	1/2 thorax	Agena iPLEX Gold SNP Array
BRA121	1	0.0227446	0.977255	SH Brazil	﻿São Paulo, Brazil	1/2 thorax	Agena iPLEX Gold SNP Array
BRA123	1	0.0227053	0.977295	SH Brazil	﻿São Paulo, Brazil	1/2 thorax	Agena iPLEX Gold SNP Array
BRA125	1	0.00692319	0.993077	SH Brazil	﻿São Paulo, Brazil	1/2 thorax	Agena iPLEX Gold SNP Array
BRA202	1	0.00975855	0.990241	SH Brazil	﻿São Paulo, Brazil	1/2 thorax	Agena iPLEX Gold SNP Array
BRA203	1	0.0119243	0.988076	SH Brazil	﻿São Paulo, Brazil	1/2 thorax	Agena iPLEX Gold SNP Array
BRA205	1	0.0132505	0.98675	SH Brazil	﻿São Paulo, Brazil	1/2 thorax	Agena iPLEX Gold SNP Array
BRA206	1	0.0109628	0.989037	SH Brazil	﻿São Paulo, Brazil	1/2 thorax	Agena iPLEX Gold SNP Array
BRA207	1	0.0139988	0.986001	SH Brazil	﻿São Paulo, Brazil	1/2 thorax	Agena iPLEX Gold SNP Array
BRA208	1	0.0122237	0.987776	SH Brazil	﻿São Paulo, Brazil	1/2 thorax	Agena iPLEX Gold SNP Array
BRA209	1	0.0120295	0.98797	SH Brazil	﻿São Paulo, Brazil	1/2 thorax	Agena iPLEX Gold SNP Array
BRA210	1	0.00810193	0.991898	SH Brazil	﻿São Paulo, Brazil	1/2 thorax	Agena iPLEX Gold SNP Array
BRA212	1	0.00957039	0.99043	SH Brazil	﻿São Paulo, Brazil	Thorax	Agena iPLEX Gold SNP Array
BRA213	1	0.0135534	0.986447	SH Brazil	﻿São Paulo, Brazil	Thorax	Agena iPLEX Gold SNP Array
BRA214	1	0.0208952	0.979105	SH Brazil	﻿São Paulo, Brazil	Thorax	Agena iPLEX Gold SNP Array
BRA215	1	0.0240979	0.975902	SH Brazil	﻿São Paulo, Brazil	Thorax	Agena iPLEX Gold SNP Array
BRA216	1	0.00995089	0.990049	SH Brazil	﻿São Paulo, Brazil	Thorax	Agena iPLEX Gold SNP Array
BRA217	1	0.0167622	0.983238	SH Brazil	﻿São Paulo, Brazil	Thorax	Agena iPLEX Gold SNP Array
BRA218	1	0.0151775	0.984822	SH Brazil	﻿São Paulo, Brazil	1/2 thorax	Agena iPLEX Gold SNP Array
BRA219	1	0.0101049	0.989895	SH Brazil	﻿São Paulo, Brazil	1/2 thorax	Agena iPLEX Gold SNP Array
BRA220	1	0.0103745	0.989625	SH Brazil	﻿São Paulo, Brazil	Thorax	Agena iPLEX Gold SNP Array
BRA221	1	0.011211	0.988789	SH Brazil	﻿São Paulo, Brazil	1/2 thorax	Agena iPLEX Gold SNP Array
BRA222	1	0.0186532	0.981347	SH Brazil	﻿São Paulo, Brazil	1/2 thorax	Agena iPLEX Gold SNP Array
BRA223	1	0.008721	0.991279	SH Brazil	﻿São Paulo, Brazil	1/2 thorax	Agena iPLEX Gold SNP Array
BRA224	1	0.0137047	0.986295	SH Brazil	﻿São Paulo, Brazil	Thorax	Agena iPLEX Gold SNP Array
BRA226	1	0.0117121	0.988288	SH Brazil	﻿São Paulo, Brazil	Thorax	Agena iPLEX Gold SNP Array
BRA228	1	0.00747129	0.992529	SH Brazil	﻿São Paulo, Brazil	Thorax	Agena iPLEX Gold SNP Array
BRA229	1	0.0124042	0.987596	SH Brazil	﻿São Paulo, Brazil	1/2 thorax	Agena iPLEX Gold SNP Array
BRA230	1	0.00946984	0.99053	SH Brazil	﻿São Paulo, Brazil	1/2 thorax	Agena iPLEX Gold SNP Array
BRA231	1	0.013923	0.986077	SH Brazil	﻿São Paulo, Brazil	1/2 thorax	Agena iPLEX Gold SNP Array
BRA232	1	0.0180344	0.981966	SH Brazil	﻿São Paulo, Brazil	1/2 thorax	Agena iPLEX Gold SNP Array
BRA234	1	0.0136787	0.986321	SH Brazil	﻿São Paulo, Brazil	Thorax	Agena iPLEX Gold SNP Array
BRA235	1	0.00791334	0.992087	SH Brazil	﻿São Paulo, Brazil	1/2 thorax	Agena iPLEX Gold SNP Array
BRA236	1	0.0116791	0.988321	SH Brazil	﻿São Paulo, Brazil	Thorax	Agena iPLEX Gold SNP Array
BRA237	1	0.0124504	0.98755	SH Brazil	﻿São Paulo, Brazil	Thorax	Agena iPLEX Gold SNP Array
BRA238	1	0.0130297	0.98697	SH Brazil	﻿São Paulo, Brazil	Thorax	Agena iPLEX Gold SNP Array
BRA239	1	0.00955315	0.990447	SH Brazil	﻿São Paulo, Brazil	Thorax	Agena iPLEX Gold SNP Array
BRA240	1	0.0106488	0.989351	SH Brazil	﻿São Paulo, Brazil	1/2 thorax	Agena iPLEX Gold SNP Array
BRA241	1	0.0197541	0.980246	SH Brazil	﻿São Paulo, Brazil	1/2 thorax	Agena iPLEX Gold SNP Array
BRA242	1	0.00709593	0.992904	SH Brazil	﻿São Paulo, Brazil	Thorax	Agena iPLEX Gold SNP Array
BRA301	1	0.0220017	0.977998	SH Brazil	﻿São Paulo, Brazil	Thorax	Agena iPLEX Gold SNP Array
BRA302	1	0.0101123	0.989888	SH Brazil	﻿São Paulo, Brazil	Thorax	Agena iPLEX Gold SNP Array
BRA304	1	0.0101609	0.989839	SH Brazil	﻿São Paulo, Brazil	Thorax	Agena iPLEX Gold SNP Array
BRA305	1	0.0119399	0.98806	SH Brazil	﻿São Paulo, Brazil	1/2 thorax	Agena iPLEX Gold SNP Array
BRA307	1	0.0213182	0.978682	SH Brazil	﻿São Paulo, Brazil	1/2 thorax	Agena iPLEX Gold SNP Array
BRA308	1	0.0191545	0.980846	SH Brazil	﻿São Paulo, Brazil	1/2 thorax	Agena iPLEX Gold SNP Array
BRA309	1	0.0153282	0.984672	SH Brazil	﻿São Paulo, Brazil	Thorax	Agena iPLEX Gold SNP Array
BRA310	1	0.0196823	0.980318	SH Brazil	﻿São Paulo, Brazil	1/2 thorax	Agena iPLEX Gold SNP Array	X
BRA311	1	0.0066521	0.993348	SH Brazil	﻿São Paulo, Brazil	1/2 thorax	Agena iPLEX Gold SNP Array
BRA312	1	0.0156091	0.984391	SH Brazil	﻿São Paulo, Brazil	1/2 thorax	Agena iPLEX Gold SNP Array
BRA313	1	0.0113102	0.98869	SH Brazil	﻿São Paulo, Brazil	1/2 thorax	Agena iPLEX Gold SNP Array
BRA314	1	0.0149383	0.985062	SH Brazil	﻿São Paulo, Brazil	1/2 thorax	Agena iPLEX Gold SNP Array
BRA315	1	0.0113364	0.988664	SH Brazil	﻿São Paulo, Brazil	1/2 thorax	Agena iPLEX Gold SNP Array
BRA316	1	0.00988009	0.99012	SH Brazil	﻿São Paulo, Brazil	Thorax	Agena iPLEX Gold SNP Array
BRA317	1	0.0135144	0.986486	SH Brazil	﻿São Paulo, Brazil	Thorax	Agena iPLEX Gold SNP Array
BRA318	1	0.00562659	0.994373	SH Brazil	﻿São Paulo, Brazil	Thorax	Agena iPLEX Gold SNP Array
BRA319	1	0.015936	0.984064	SH Brazil	﻿São Paulo, Brazil	1/2 thorax	Agena iPLEX Gold SNP Array
BRA321	1	0.0156027	0.984397	SH Brazil	﻿São Paulo, Brazil	1/2 thorax	Agena iPLEX Gold SNP Array
BRA322	1	0.0119609	0.988039	SH Brazil	﻿São Paulo, Brazil	1/2 thorax	Agena iPLEX Gold SNP Array
BRA323	1	0.0121445	0.987856	SH Brazil	﻿São Paulo, Brazil	1/2 thorax	Agena iPLEX Gold SNP Array
BRA324	1	0.0132753	0.986725	SH Brazil	﻿São Paulo, Brazil	1/2 thorax	Agena iPLEX Gold SNP Array
BRA325	1	0.0066211	0.993379	SH Brazil	﻿São Paulo, Brazil	1/2 thorax	Agena iPLEX Gold SNP Array
BRA326	1	0.018677	0.981323	SH Brazil	﻿São Paulo, Brazil	1/2 thorax	Agena iPLEX Gold SNP Array
c200	0	0.984932	0.0150677	Reference Non-African	Croatia	N/A	WGS	X	X
c206	0	0.984932	0.0150677	Reference Non-African	Poland	N/A	WGS	X	X
CAN_KOR01	0	0.983752	0.0162477	Commercial Canada	Kortright, Ontario, Canada	1/2 thorax	Agena iPLEX Gold SNP Array	X	X
CAN_KOR02	0	0.983311	0.0166893	Commercial Canada	Kortright, Ontario, Canada	1/2 thorax	Agena iPLEX Gold SNP Array	X	X
CAN_KOR03	0	0.980175	0.0198247	Commercial Canada	Kortright, Ontario, Canada	1/2 thorax	Agena iPLEX Gold SNP Array
m248	0	0.965151	0.0348494	Reference Non-African	Spain	N/A	WGS	X	X
m256	0	0.971542	0.0284583	Reference Non-African	Spain	N/A	WGS	X	X
n320	0	0.984932	0.0150677	Reference Non-African	Canada	N/A	WGS	X	X
n322	0	0.983508	0.0164923	Reference Non-African	Canada	N/A	WGS	X	X
o348	1	0.0134195	0.986581	Reference African	Yemen	N/A	WGS	X
o349	1	0.0125647	0.987435	Reference African	Yemen	N/A	WGS	X
s300	1	0.0026833	0.997317	Reference African	South Africa	N/A	WGS	X
s301	1	0.00295758	0.997042	Reference African	South Africa	N/A	WGS	X
s302	1	0.00272531	0.997275	Reference African	South Africa	N/A	WGS	X
SURVEY_1	0	0.981054	0.0189461	Commercial Canada	GrandForks, BritishColumbia, Canada	1/2 thorax	Agena iPLEX Gold SNP Array
SURVEY_100	0	0.975984	0.0240165	Commercial Canada	Abbotsford, BritishColumbia, Canada	1/2 thorax	Agena iPLEX Gold SNP Array
SURVEY_101	0	0.975175	0.0248255	Commercial Canada	Abbotsford, BritishColumbia, Canada	1/2 thorax	Agena iPLEX Gold SNP Array
SURVEY_1018	0	0.984932	0.0150677	Commercial Canada	WilliamsLake, BritishColumbia, Canada	1/2 thorax	Agena iPLEX Gold SNP Array	X	X
SURVEY_1019	0	0.984932	0.0150677	Commercial Canada	WilliamsLake, BritishColumbia, Canada	1/2 thorax	Agena iPLEX Gold SNP Array	X	X
SURVEY_102	0	0.9771	0.0228999	Commercial Canada	Abbotsford, BritishColumbia, Canada	1/2 thorax	Agena iPLEX Gold SNP Array
SURVEY_1020	0	0.984071	0.0159289	Commercial Canada	WilliamsLake, BritishColumbia, Canada	1/2 thorax	Agena iPLEX Gold SNP Array	X	X
SURVEY_1021	0	0.966494	0.0335058	Commercial Canada	WilliamsLake, BritishColumbia, Canada	1/2 thorax	Agena iPLEX Gold SNP Array
SURVEY_1022	0	0.981649	0.0183508	Commercial Canada	WilliamsLake, BritishColumbia, Canada	1/2 thorax	Agena iPLEX Gold SNP Array
SURVEY_1023	0	0.982642	0.0173584	Commercial Canada	WilliamsLake, BritishColumbia, Canada	1/2 thorax	Agena iPLEX Gold SNP Array	X	X
SURVEY_103	0	0.960067	0.0399329	Commercial Canada	Abbotsford, BritishColumbia, Canada	1/2 thorax	Agena iPLEX Gold SNP Array
SURVEY_1030	0	0.985103	0.0148967	Commercial Canada	Malakwa, BritishColumbia, Canada	1/2 thorax	Agena iPLEX Gold SNP Array	X	X
SURVEY_1031	0	0.984932	0.0150677	Commercial Canada	Malakwa, BritishColumbia, Canada	1/2 thorax	Agena iPLEX Gold SNP Array	X	X
SURVEY_1032	0	0.981937	0.0180629	Commercial Canada	Malakwa, BritishColumbia, Canada	1/2 thorax	Agena iPLEX Gold SNP Array	X	X
SURVEY_1033	0	0.985103	0.0148967	Commercial Canada	Malakwa, BritishColumbia, Canada	1/2 thorax	Agena iPLEX Gold SNP Array	X	X
SURVEY_1034	0	0.976707	0.0232935	Commercial Canada	Malakwa, BritishColumbia, Canada	1/2 thorax	Agena iPLEX Gold SNP Array
SURVEY_1035	0	0.982348	0.0176522	Commercial Canada	Malakwa, BritishColumbia, Canada	1/2 thorax	Agena iPLEX Gold SNP Array	X	X
SURVEY_1036	0	0.984932	0.0150677	Commercial Canada	Kemptville, Ontario, Canada	1/2 thorax	Agena iPLEX Gold SNP Array	X	X
SURVEY_1037	0	0.983251	0.0167486	Commercial Canada	Kemptville, Ontario, Canada	1/2 thorax	Agena iPLEX Gold SNP Array
SURVEY_1038	0	0.984158	0.0158423	Commercial Canada	Kemptville, Ontario, Canada	1/2 thorax	Agena iPLEX Gold SNP Array	X	X
SURVEY_1039	0	0.984932	0.0150677	Commercial Canada	Kemptville, Ontario, Canada	1/2 thorax	Agena iPLEX Gold SNP Array	X	X
SURVEY_104	0	0.979008	0.0209925	Commercial Canada	Abbotsford, BritishColumbia, Canada	1/2 thorax	Agena iPLEX Gold SNP Array
SURVEY_1040	0	0.984158	0.0158423	Commercial Canada	Kemptville, Ontario, Canada	1/2 thorax	Agena iPLEX Gold SNP Array	X	X
SURVEY_1041	0	0.984158	0.0158423	Commercial Canada	Kemptville, Ontario, Canada	1/2 thorax	Agena iPLEX Gold SNP Array	X	X
SURVEY_1042	0	0.984932	0.0150677	Commercial Canada	GrandForks, BritishColumbia, Canada	1/2 thorax	Agena iPLEX Gold SNP Array	X	X
SURVEY_1043	0	0.984932	0.0150677	Commercial Canada	GrandForks, BritishColumbia, Canada	1/2 thorax	Agena iPLEX Gold SNP Array	X	X
SURVEY_1044	0	0.98349	0.0165099	Commercial Canada	GrandForks, BritishColumbia, Canada	1/2 thorax	Agena iPLEX Gold SNP Array	X	X
SURVEY_1045	0	0.98266	0.0173399	Commercial Canada	GrandForks, BritishColumbia, Canada	1/2 thorax	Agena iPLEX Gold SNP Array	X	X
SURVEY_1046	0	0.984932	0.0150677	Commercial Canada	GrandForks, BritishColumbia, Canada	1/2 thorax	Agena iPLEX Gold SNP Array	X	X
SURVEY_1047	0	0.982391	0.0176092	Commercial Canada	GrandForks, BritishColumbia, Canada	1/2 thorax	Agena iPLEX Gold SNP Array
SURVEY_1048	0	0.984911	0.0150888	Commercial Canada	Vanderhoof, BritishColumbia, Canada	1/2 thorax	Agena iPLEX Gold SNP Array	X	X
SURVEY_1049	0	0.983999	0.016001	Commercial Canada	Vanderhoof, BritishColumbia, Canada	1/2 thorax	Agena iPLEX Gold SNP Array	X	X
SURVEY_105	0	0.977679	0.0223211	Commercial Canada	Abbotsford, BritishColumbia, Canada	1/2 thorax	Agena iPLEX Gold SNP Array
SURVEY_1050	0	0.982547	0.0174532	Commercial Canada	Vanderhoof, BritishColumbia, Canada	1/2 thorax	Agena iPLEX Gold SNP Array	X	X
SURVEY_1051	0	0.98497	0.0150304	Commercial Canada	Vanderhoof, BritishColumbia, Canada	1/2 thorax	Agena iPLEX Gold SNP Array	X	X
SURVEY_1052	0	0.984158	0.0158423	Commercial Canada	Vanderhoof, BritishColumbia, Canada	1/2 thorax	Agena iPLEX Gold SNP Array	X	X
SURVEY_1053	0	0.983809	0.016191	Commercial Canada	Vanderhoof, BritishColumbia, Canada	1/2 thorax	Agena iPLEX Gold SNP Array	X	X
SURVEY_1054	0	0.983084	0.0169165	Commercial Canada	St.John's, Newfoundland, Canada	1/2 thorax	Agena iPLEX Gold SNP Array	X	X
SURVEY_1055	0	0.971286	0.0287139	Commercial Canada	St.John's, Newfoundland, Canada	1/2 thorax	Agena iPLEX Gold SNP Array
SURVEY_1058	0	0.98391	0.0160895	Commercial Canada	St.John's, Newfoundland, Canada	1/2 thorax	Agena iPLEX Gold SNP Array	X	X
SURVEY_106	0	0.938711	0.0612892	Commercial Canada	Rosedale, BritishColumbia, Canada	1/2 thorax	Agena iPLEX Gold SNP Array
SURVEY_107	0	0.968021	0.0319787	Commercial Canada	Rosedale, BritishColumbia, Canada	1/2 thorax	Agena iPLEX Gold SNP Array
SURVEY_1070	0	0.984158	0.0158423	Commercial Canada	LeeCreek, BritishColumbia, Canada	1/2 thorax	Agena iPLEX Gold SNP Array	X	X
SURVEY_1079	0	0.984158	0.0158423	Commercial Canada	Midmay, Ontario, Canada	1/2 thorax	Agena iPLEX Gold SNP Array	X	X
SURVEY_108	0	0.98026	0.0197404	Commercial Canada	Rosedale, BritishColumbia, Canada	1/2 thorax	Agena iPLEX Gold SNP Array
SURVEY_1080	0	0.984158	0.0158423	Commercial Canada	Midmay, Ontario, Canada	1/2 thorax	Agena iPLEX Gold SNP Array	X	X
SURVEY_109	0	0.979834	0.0201663	Commercial Canada	Rosedale, BritishColumbia, Canada	1/2 thorax	Agena iPLEX Gold SNP Array
SURVEY_1090	0	0.984158	0.0158423	Commercial Canada	RosePrairie, BritishColumbia, Canada	1/2 thorax	Agena iPLEX Gold SNP Array	X	X
SURVEY_1091	0	0.982849	0.0171511	Commercial Canada	RosePrairie, BritishColumbia, Canada	1/2 thorax	Agena iPLEX Gold SNP Array	X	X
SURVEY_1092	0	0.975501	0.0244986	Commercial Canada	RosePrairie, BritishColumbia, Canada	1/2 thorax	Agena iPLEX Gold SNP Array
SURVEY_1093	0	0.97526	0.0247401	Commercial Canada	RosePrairie, BritishColumbia, Canada	1/2 thorax	Agena iPLEX Gold SNP Array
SURVEY_1094	0	0.982391	0.0176092	Commercial Canada	RosePrairie, BritishColumbia, Canada	1/2 thorax	Agena iPLEX Gold SNP Array
SURVEY_1095	0	0.984158	0.0158423	Commercial Canada	RosePrairie, BritishColumbia, Canada	1/2 thorax	Agena iPLEX Gold SNP Array	X	X
SURVEY_1096	0	0.982194	0.0178062	Commercial Canada	Grimsby, Ontario, Canada	1/2 thorax	Agena iPLEX Gold SNP Array
SURVEY_1097	0	0.984158	0.0158423	Commercial Canada	Grimsby, Ontario, Canada	1/2 thorax	Agena iPLEX Gold SNP Array	X	X
SURVEY_1098	0	0.984932	0.0150677	Commercial Canada	Grimsby, Ontario, Canada	1/2 thorax	Agena iPLEX Gold SNP Array	X	X
SURVEY_1099	0	0.980512	0.0194884	Commercial Canada	Grimsby, Ontario, Canada	1/2 thorax	Agena iPLEX Gold SNP Array
SURVEY_11	0	0.981932	0.0180676	Commercial Canada	GrandForks, BritishColumbia, Canada	1/2 thorax	Agena iPLEX Gold SNP Array
SURVEY_110	0	0.978645	0.0213555	Commercial Canada	Rosedale, BritishColumbia, Canada	1/2 thorax	Agena iPLEX Gold SNP Array
SURVEY_1100	0	0.980727	0.0192728	Commercial Canada	Grimsby, Ontario, Canada	1/2 thorax	Agena iPLEX Gold SNP Array
SURVEY_1108	0	0.982194	0.0178062	Commercial Canada	Grimsby, Ontario, Canada	1/2 thorax	Agena iPLEX Gold SNP Array
SURVEY_111	0	0.966494	0.0335057	Commercial Canada	Rosedale, BritishColumbia, Canada	1/2 thorax	Agena iPLEX Gold SNP Array
SURVEY_1115	0	0.984932	0.0150677	Commercial Canada	PortPerry, Ontario, Canada	1/2 thorax	Agena iPLEX Gold SNP Array	X	X
SURVEY_1116	0	0.982328	0.0176717	Commercial Canada	PortPerry, Ontario, Canada	1/2 thorax	Agena iPLEX Gold SNP Array
SURVEY_1117	0	0.982644	0.0173561	Commercial Canada	PortPerry, Ontario, Canada	1/2 thorax	Agena iPLEX Gold SNP Array	X	X
SURVEY_1118	0	0.98391	0.0160895	Commercial Canada	PortPerry, Ontario, Canada	1/2 thorax	Agena iPLEX Gold SNP Array	X	X
SURVEY_1119	0	0.981377	0.0186225	Commercial Canada	PortPerry, Ontario, Canada	1/2 thorax	Agena iPLEX Gold SNP Array
SURVEY_112	0	0.975578	0.0244222	Commercial Canada	Girouxville, Alberta, Canada	1/2 thorax	Agena iPLEX Gold SNP Array
SURVEY_1129	0	0.984932	0.0150677	Commercial Canada	Smithsfalls, Ontario, Canada	1/2 thorax	Agena iPLEX Gold SNP Array	X	X
SURVEY_113	0	0.978217	0.0217827	Commercial Canada	Girouxville, Alberta, Canada	1/2 thorax	Agena iPLEX Gold SNP Array
SURVEY_1130	0	0.984932	0.0150677	Commercial Canada	Smithsfalls, Ontario, Canada	1/2 thorax	Agena iPLEX Gold SNP Array	X	X
SURVEY_1131	0	0.982466	0.017534	Commercial Canada	Smithsfalls, Ontario, Canada	1/2 thorax	Agena iPLEX Gold SNP Array
SURVEY_1132	0	0.983534	0.0164661	Commercial Canada	Smithsfalls, Ontario, Canada	1/2 thorax	Agena iPLEX Gold SNP Array	X	X
SURVEY_1139	0	0.98266	0.0173399	Commercial Canada	Ottawa, Ontario, Canada	1/2 thorax	Agena iPLEX Gold SNP Array	X	X
SURVEY_114	0	0.97863	0.0213696	Commercial Canada	Girouxville, Alberta, Canada	1/2 thorax	Agena iPLEX Gold SNP Array
SURVEY_1140	0	0.972082	0.0279183	Commercial Canada	Ottawa, Ontario, Canada	1/2 thorax	Agena iPLEX Gold SNP Array
SURVEY_1141	0	0.983508	0.0164923	Commercial Canada	Ottawa, Ontario, Canada	1/2 thorax	Agena iPLEX Gold SNP Array	X	X
SURVEY_1142	0	0.983508	0.0164923	Commercial Canada	Ottawa, Ontario, Canada	1/2 thorax	Agena iPLEX Gold SNP Array	X	X
SURVEY_115	0	0.975984	0.0240165	Commercial Canada	Girouxville, Alberta, Canada	1/2 thorax	Agena iPLEX Gold SNP Array
SURVEY_116	0	0.976505	0.0234948	Commercial Canada	Girouxville, Alberta, Canada	1/2 thorax	Agena iPLEX Gold SNP Array
SURVEY_1163	0	0.979703	0.0202971	Commercial Canada	Trenton, Ontario, Canada	1/2 thorax	Agena iPLEX Gold SNP Array
SURVEY_1164	0	0.983343	0.0166566	Commercial Canada	Trenton, Ontario, Canada	1/2 thorax	Agena iPLEX Gold SNP Array	X	X
SURVEY_117	0	0.976277	0.0237228	Commercial Canada	Girouxville, Alberta, Canada	1/2 thorax	Agena iPLEX Gold SNP Array
SURVEY_1174	0	0.979702	0.0202977	Commercial Canada	Jasper, Ontario, Canada	1/2 thorax	Agena iPLEX Gold SNP Array
SURVEY_1175	0	0.984932	0.0150677	Commercial Canada	Munster, Ontario, Canada	1/2 thorax	Agena iPLEX Gold SNP Array	X	X
SURVEY_1176	0	0.98349	0.0165099	Commercial Canada	Munster, Ontario, Canada	1/2 thorax	Agena iPLEX Gold SNP Array	X	X
SURVEY_1177	0	0.984932	0.0150677	Commercial Canada	Munster, Ontario, Canada	1/2 thorax	Agena iPLEX Gold SNP Array	X	X
SURVEY_1178	0	0.983508	0.0164923	Commercial Canada	Munster, Ontario, Canada	1/2 thorax	Agena iPLEX Gold SNP Array	X	X
SURVEY_1179	0	0.97001	0.0299895	Commercial Canada	Munster, Ontario, Canada	1/2 thorax	Agena iPLEX Gold SNP Array
SURVEY_118	0	0.97614	0.0238604	Commercial Canada	Grimshaw, Alberta, Canada	1/2 thorax	Agena iPLEX Gold SNP Array
SURVEY_1180	0	0.980683	0.0193168	Commercial Canada	Munster, Ontario, Canada	1/2 thorax	Agena iPLEX Gold SNP Array
SURVEY_1181	0	0.981756	0.0182445	Commercial Canada	London, Ontario, Canada	1/2 thorax	Agena iPLEX Gold SNP Array
SURVEY_1182	0	0.984158	0.0158423	Commercial Canada	London, Ontario, Canada	1/2 thorax	Agena iPLEX Gold SNP Array	X	X
SURVEY_1183	0	0.982892	0.0171081	Commercial Canada	London, Ontario, Canada	1/2 thorax	Agena iPLEX Gold SNP Array	X	X
SURVEY_1184	0	0.979322	0.0206782	Commercial Canada	London, Ontario, Canada	1/2 thorax	Agena iPLEX Gold SNP Array
SURVEY_1185	0	0.982823	0.0171766	Commercial Canada	London, Ontario, Canada	1/2 thorax	Agena iPLEX Gold SNP Array	X	X
SURVEY_1186	0	0.975188	0.0248118	Commercial Canada	London, Ontario, Canada	1/2 thorax	Agena iPLEX Gold SNP Array
SURVEY_1187	0	0.984932	0.0150677	Commercial Canada	RichardsLanding, Ontario, Canada	1/2 thorax	Agena iPLEX Gold SNP Array	X	X
SURVEY_1188	0	0.984932	0.0150677	Commercial Canada	RichardsLanding, Ontario, Canada	1/2 thorax	Agena iPLEX Gold SNP Array	X	X
SURVEY_1189	0	0.983423	0.0165773	Commercial Canada	RichardsLanding, Ontario, Canada	1/2 thorax	Agena iPLEX Gold SNP Array
SURVEY_119	0	0.969303	0.0306973	Commercial Canada	Grimshaw, Alberta, Canada	1/2 thorax	Agena iPLEX Gold SNP Array
SURVEY_1190	0	0.984932	0.0150677	Commercial Canada	RichardsLanding, Ontario, Canada	1/2 thorax	Agena iPLEX Gold SNP Array	X	X
SURVEY_1191	0	0.979694	0.0203057	Commercial Canada	RichardsLanding, Ontario, Canada	1/2 thorax	Agena iPLEX Gold SNP Array	X	X
SURVEY_1192	0	0.977717	0.0222831	Commercial Canada	RichardsLanding, Ontario, Canada	1/2 thorax	Agena iPLEX Gold SNP Array
SURVEY_1193	0	0.979491	0.0205094	Commercial Canada	Beamsville, Ontario, Canada	1/2 thorax	Agena iPLEX Gold SNP Array
SURVEY_1194	0	0.98485	0.01515	Commercial Canada	Beamsville, Ontario, Canada	1/2 thorax	Agena iPLEX Gold SNP Array	X	X
SURVEY_1195	0	0.984932	0.0150677	Commercial Canada	Beamsville, Ontario, Canada	1/2 thorax	Agena iPLEX Gold SNP Array	X	X
SURVEY_1197	0	0.984932	0.0150677	Commercial Canada	Beamsville, Ontario, Canada	1/2 thorax	Agena iPLEX Gold SNP Array	X	X
SURVEY_1199	0	0.984932	0.0150677	Commercial Canada	Eganville, Ontario, Canada	1/2 thorax	Agena iPLEX Gold SNP Array	X	X
SURVEY_12	0	0.983251	0.0167486	Commercial Canada	GrandForks, BritishColumbia, Canada	1/2 thorax	Agena iPLEX Gold SNP Array
SURVEY_120	0	0.978985	0.0210148	Commercial Canada	Brooks, Alberta, Canada	1/2 thorax	Agena iPLEX Gold SNP Array
SURVEY_1200	0	0.983508	0.0164923	Commercial Canada	Eganville, Ontario, Canada	1/2 thorax	Agena iPLEX Gold SNP Array	X	X
SURVEY_1201	0	0.984932	0.0150677	Commercial Canada	Eganville, Ontario, Canada	1/2 thorax	Agena iPLEX Gold SNP Array	X	X
SURVEY_1202	0	0.984158	0.0158423	Commercial Canada	Eganville, Ontario, Canada	1/2 thorax	Agena iPLEX Gold SNP Array	X	X
SURVEY_1203	0	0.983508	0.0164923	Commercial Canada	Eganville, Ontario, Canada	1/2 thorax	Agena iPLEX Gold SNP Array	X	X
SURVEY_1204	0	0.982476	0.0175241	Commercial Canada	Eganville, Ontario, Canada	1/2 thorax	Agena iPLEX Gold SNP Array	X	X
SURVEY_121	0	0.976185	0.0238151	Commercial Canada	Abbotsford, BritishColumbia, Canada	1/2 thorax	Agena iPLEX Gold SNP Array
SURVEY_1214	0	0.984932	0.0150677	Commercial Canada	Edmonton, Alberta, Canada	1/2 thorax	Agena iPLEX Gold SNP Array	X	X
SURVEY_1215	0	0.980707	0.0192933	Commercial Canada	Edmonton, Alberta, Canada	1/2 thorax	Agena iPLEX Gold SNP Array
SURVEY_1217	0	0.980871	0.0191294	Commercial Canada	Chatsworth, Ontario, Canada	1/2 thorax	Agena iPLEX Gold SNP Array
SURVEY_1218	0	0.981932	0.0180685	Commercial Canada	Chatsworth, Ontario, Canada	1/2 thorax	Agena iPLEX Gold SNP Array
SURVEY_1219	0	0.983251	0.0167486	Commercial Canada	Chatsworth, Ontario, Canada	1/2 thorax	Agena iPLEX Gold SNP Array
SURVEY_122	0	0.974136	0.0258637	Commercial Canada	Brooks, Alberta, Canada	1/2 thorax	Agena iPLEX Gold SNP Array
SURVEY_1220	0	0.983332	0.0166679	Commercial Canada	Chatsworth, Ontario, Canada	1/2 thorax	Agena iPLEX Gold SNP Array
SURVEY_1221	0	0.983591	0.0164085	Commercial Canada	Chatsworth, Ontario, Canada	1/2 thorax	Agena iPLEX Gold SNP Array	X	X
SURVEY_1222	0	0.981278	0.0187221	Commercial Canada	Chatsworth, Ontario, Canada	1/2 thorax	Agena iPLEX Gold SNP Array
SURVEY_123	0	0.974915	0.025085	Commercial Canada	Grimshaw, Alberta, Canada	1/2 thorax	Agena iPLEX Gold SNP Array
SURVEY_124	0	0.979472	0.0205282	Commercial Canada	Grimshaw, Alberta, Canada	1/2 thorax	Agena iPLEX Gold SNP Array
SURVEY_1247	0	0.977617	0.0223834	Commercial Canada	Harrowsmith, Ontario, Canada	1/2 thorax	Agena iPLEX Gold SNP Array
SURVEY_1249	0	0.983822	0.0161776	Commercial Canada	Harrowsmith, Ontario, Canada	1/2 thorax	Agena iPLEX Gold SNP Array	X	X
SURVEY_125	0	0.967296	0.0327045	Commercial Canada	Abbotsford, BritishColumbia, Canada	1/2 thorax	Agena iPLEX Gold SNP Array
SURVEY_1250	0	0.9835	0.0164999	Commercial Canada	Harrowsmith, Ontario, Canada	1/2 thorax	Agena iPLEX Gold SNP Array	X	X
SURVEY_1251	0	0.984932	0.0150677	Commercial Canada	Harrowsmith, Ontario, Canada	1/2 thorax	Agena iPLEX Gold SNP Array	X	X
SURVEY_1252	0	0.98391	0.0160895	Commercial Canada	Harrowsmith, Ontario, Canada	1/2 thorax	Agena iPLEX Gold SNP Array	X	X
SURVEY_1253	0	0.984932	0.0150677	Commercial Canada	Athens, Ontario, Canada	1/2 thorax	Agena iPLEX Gold SNP Array	X	X
SURVEY_1254	0	0.98092	0.0190795	Commercial Canada	Athens, Ontario, Canada	1/2 thorax	Agena iPLEX Gold SNP Array	X	X
SURVEY_1255	0	0.984932	0.0150677	Commercial Canada	Athens, Ontario, Canada	1/2 thorax	Agena iPLEX Gold SNP Array	X	X
SURVEY_1256	0	0.984932	0.0150677	Commercial Canada	Athens, Ontario, Canada	1/2 thorax	Agena iPLEX Gold SNP Array	X	X
SURVEY_1257	0	0.983508	0.0164923	Commercial Canada	Athens, Ontario, Canada	1/2 thorax	Agena iPLEX Gold SNP Array	X	X
SURVEY_1258	0	0.983508	0.0164923	Commercial Canada	Athens, Ontario, Canada	1/2 thorax	Agena iPLEX Gold SNP Array	X	X
SURVEY_126	0	0.977042	0.0229579	Commercial Canada	Brooks, Alberta, Canada	1/2 thorax	Agena iPLEX Gold SNP Array
SURVEY_1264	0	0.98349	0.0165099	Commercial Canada	London, Ontario, Canada	1/2 thorax	Agena iPLEX Gold SNP Array	X	X
SURVEY_1269	0	0.97975	0.0202504	Commercial Canada	Cantley, Quebec, Canada	1/2 thorax	Agena iPLEX Gold SNP Array	X	X
SURVEY_127	0	0.973863	0.0261372	Commercial Canada	Grimshaw, Alberta, Canada	1/2 thorax	Agena iPLEX Gold SNP Array
SURVEY_1271	0	0.983745	0.016255	Commercial Canada	ThunderBay, Ontario, Canada	1/2 thorax	Agena iPLEX Gold SNP Array	X	X
SURVEY_1272	0	0.979778	0.0202224	Commercial Canada	ThunderBay, Ontario, Canada	1/2 thorax	Agena iPLEX Gold SNP Array	X	X
SURVEY_1273	0	0.984601	0.0153994	Commercial Canada	ThunderBay, Ontario, Canada	1/2 thorax	Agena iPLEX Gold SNP Array	X	X
SURVEY_1274	0	0.983552	0.0164481	Commercial Canada	ThunderBay, Ontario, Canada	1/2 thorax	Agena iPLEX Gold SNP Array	X	X
SURVEY_1275	0	0.981932	0.0180676	Commercial Canada	ThunderBay, Ontario, Canada	1/2 thorax	Agena iPLEX Gold SNP Array
SURVEY_1276	0	0.976414	0.0235863	Commercial Canada	ThunderBay, Ontario, Canada	1/2 thorax	Agena iPLEX Gold SNP Array
SURVEY_1277	0	0.984932	0.0150677	Commercial Canada	Hensall, Ontario, Canada	1/2 thorax	Agena iPLEX Gold SNP Array	X	X
SURVEY_1278	0	0.983692	0.0163075	Commercial Canada	Hensall, Ontario, Canada	1/2 thorax	Agena iPLEX Gold SNP Array	X	X
SURVEY_1279	0	0.980514	0.0194857	Commercial Canada	Hensall, Ontario, Canada	1/2 thorax	Agena iPLEX Gold SNP Array
SURVEY_128	0	0.975302	0.0246983	Commercial Canada	Brooks, Alberta, Canada	1/2 thorax	Agena iPLEX Gold SNP Array
SURVEY_1280	0	0.966492	0.0335078	Commercial Canada	Hensall, Ontario, Canada	1/2 thorax	Agena iPLEX Gold SNP Array	X	X
SURVEY_1281	0	0.97869	0.0213102	Commercial Canada	Hensall, Ontario, Canada	1/2 thorax	Agena iPLEX Gold SNP Array
SURVEY_1282	0	0.980392	0.0196085	Commercial Canada	Hensall, Ontario, Canada	1/2 thorax	Agena iPLEX Gold SNP Array
SURVEY_129	0	0.981756	0.0182445	Commercial Canada	Abbotsford, BritishColumbia, Canada	1/2 thorax	Agena iPLEX Gold SNP Array
SURVEY_1295	0	0.984708	0.015292	Commercial Canada	Toronto, Ontario, Canada	1/2 thorax	Agena iPLEX Gold SNP Array	X	X
SURVEY_1296	0	0.984532	0.0154682	Commercial Canada	Toronto, Ontario, Canada	1/2 thorax	Agena iPLEX Gold SNP Array	X	X
SURVEY_1297	0	0.983692	0.0163078	Commercial Canada	Toronto, Ontario, Canada	1/2 thorax	Agena iPLEX Gold SNP Array	X	X
SURVEY_1298	0	0.98349	0.0165099	Commercial Canada	Toronto, Ontario, Canada	1/2 thorax	Agena iPLEX Gold SNP Array	X	X
SURVEY_1299	0	0.983692	0.0163078	Commercial Canada	Toronto, Ontario, Canada	1/2 thorax	Agena iPLEX Gold SNP Array	X	X
SURVEY_13	0	0.983534	0.0164661	Commercial Canada	GrandForks, BritishColumbia, Canada	1/2 thorax	Agena iPLEX Gold SNP Array	X	X
SURVEY_130	0	0.981756	0.0182445	Commercial Canada	Grimshaw, Alberta, Canada	1/2 thorax	Agena iPLEX Gold SNP Array
SURVEY_1300	0	0.981911	0.0180895	Commercial Canada	Toronto, Ontario, Canada	1/2 thorax	Agena iPLEX Gold SNP Array
SURVEY_1301	0	0.983481	0.0165193	Commercial Canada	Markdale, Ontario, Canada	1/2 thorax	Agena iPLEX Gold SNP Array	X	X
SURVEY_1302	0	0.984158	0.0158423	Commercial Canada	Markdale, Ontario, Canada	1/2 thorax	Agena iPLEX Gold SNP Array	X	X
SURVEY_1303	0	0.984932	0.0150677	Commercial Canada	Markdale, Ontario, Canada	1/2 thorax	Agena iPLEX Gold SNP Array	X	X
SURVEY_1304	0	0.98208	0.0179196	Commercial Canada	Markdale, Ontario, Canada	1/2 thorax	Agena iPLEX Gold SNP Array	X	X
SURVEY_1305	0	0.980197	0.0198034	Commercial Canada	Markdale, Ontario, Canada	1/2 thorax	Agena iPLEX Gold SNP Array
SURVEY_1306	0	0.984932	0.0150677	Commercial Canada	Markdale, Ontario, Canada	1/2 thorax	Agena iPLEX Gold SNP Array	X	X
SURVEY_1308	0	0.977044	0.0229561	Commercial Canada	Bolton, Ontario, Canada	1/2 thorax	Agena iPLEX Gold SNP Array
SURVEY_131	0	0.967784	0.0322157	Commercial Canada	Girouxville, Alberta, Canada	1/2 thorax	Agena iPLEX Gold SNP Array
SURVEY_1310	0	0.983534	0.0164661	Commercial Canada	Bolton, Ontario, Canada	1/2 thorax	Agena iPLEX Gold SNP Array	X	X
SURVEY_1311	0	0.984932	0.0150677	Commercial Canada	Bolton, Ontario, Canada	1/2 thorax	Agena iPLEX Gold SNP Array	X	X
SURVEY_1315	0	0.983679	0.0163209	Commercial Canada	Toronto, Ontario, Canada	1/2 thorax	Agena iPLEX Gold SNP Array	X	X
SURVEY_1316	0	0.984932	0.0150677	Commercial Canada	Toronto, Ontario, Canada	1/2 thorax	Agena iPLEX Gold SNP Array	X	X
SURVEY_1317	0	0.984932	0.0150677	Commercial Canada	Toronto, Ontario, Canada	1/2 thorax	Agena iPLEX Gold SNP Array	X	X
SURVEY_1318	0	0.984932	0.0150677	Commercial Canada	Toronto, Ontario, Canada	1/2 thorax	Agena iPLEX Gold SNP Array	X	X
SURVEY_1319	0	0.98349	0.0165099	Commercial Canada	SalmonArm, BritishColumbia, Canada	1/2 thorax	Agena iPLEX Gold SNP Array	X	X
SURVEY_132	0	0.971742	0.0282583	Commercial Canada	Girouxville, Alberta, Canada	1/2 thorax	Agena iPLEX Gold SNP Array
SURVEY_1320	0	0.983343	0.0166566	Commercial Canada	SalmonArm, BritishColumbia, Canada	1/2 thorax	Agena iPLEX Gold SNP Array	X	X
SURVEY_1321	0	0.984932	0.0150677	Commercial Canada	SalmonArm, BritishColumbia, Canada	1/2 thorax	Agena iPLEX Gold SNP Array	X	X
SURVEY_1322	0	0.981756	0.0182445	Commercial Canada	SalmonArm, BritishColumbia, Canada	1/2 thorax	Agena iPLEX Gold SNP Array
SURVEY_1325	0	0.981565	0.0184347	Commercial Canada	Cookstown, Ontario, Canada	1/2 thorax	Agena iPLEX Gold SNP Array
SURVEY_1326	0	0.984884	0.0151164	Commercial Canada	Cookstown, Ontario, Canada	1/2 thorax	Agena iPLEX Gold SNP Array	X	X
SURVEY_1327	0	0.982373	0.017627	Commercial Canada	Cookstown, Ontario, Canada	1/2 thorax	Agena iPLEX Gold SNP Array	X	X
SURVEY_1328	0	0.981949	0.018051	Commercial Canada	Cookstown, Ontario, Canada	1/2 thorax	Agena iPLEX Gold SNP Array
SURVEY_1329	0	0.981381	0.0186192	Commercial Canada	Cookstown, Ontario, Canada	1/2 thorax	Agena iPLEX Gold SNP Array
SURVEY_133	0	0.97763	0.0223698	Commercial Canada	Grimshaw, Alberta, Canada	1/2 thorax	Agena iPLEX Gold SNP Array
SURVEY_1330	0	0.982466	0.017534	Commercial Canada	Cookstown, Ontario, Canada	1/2 thorax	Agena iPLEX Gold SNP Array
SURVEY_1331	0	0.982849	0.0171511	Commercial Canada	Kinburn, Ontario, Canada	1/2 thorax	Agena iPLEX Gold SNP Array	X	X
SURVEY_1332	0	0.982849	0.0171511	Commercial Canada	Kinburn, Ontario, Canada	1/2 thorax	Agena iPLEX Gold SNP Array	X	X
SURVEY_1333	0	0.984158	0.0158423	Commercial Canada	Kinburn, Ontario, Canada	1/2 thorax	Agena iPLEX Gold SNP Array	X	X
SURVEY_1334	0	0.984158	0.0158423	Commercial Canada	Kinburn, Ontario, Canada	1/2 thorax	Agena iPLEX Gold SNP Array	X	X
SURVEY_1335	0	0.984932	0.0150677	Commercial Canada	Kinburn, Ontario, Canada	1/2 thorax	Agena iPLEX Gold SNP Array	X	X
SURVEY_1336	0	0.982908	0.0170916	Commercial Canada	Kinburn, Ontario, Canada	1/2 thorax	Agena iPLEX Gold SNP Array	X	X
SURVEY_134	0	0.968422	0.0315783	Commercial Canada	Brooks, Alberta, Canada	1/2 thorax	Agena iPLEX Gold SNP Array
SURVEY_1345	0	0.982146	0.0178541	Commercial Canada	Desbarats, Ontario, Canada	1/2 thorax	Agena iPLEX Gold SNP Array	X	X
SURVEY_1346	0	0.984158	0.0158423	Commercial Canada	Desbarats, Ontario, Canada	1/2 thorax	Agena iPLEX Gold SNP Array	X	X
SURVEY_1347	0	0.981288	0.0187122	Commercial Canada	Desbarats, Ontario, Canada	1/2 thorax	Agena iPLEX Gold SNP Array
SURVEY_1348	0	0.982117	0.0178831	Commercial Canada	Desbarats, Ontario, Canada	1/2 thorax	Agena iPLEX Gold SNP Array	X	X
SURVEY_1349	0	0.984932	0.0150677	Commercial Canada	Richmond, Ontario, Canada	1/2 thorax	Agena iPLEX Gold SNP Array	X	X
SURVEY_135	0	0.981756	0.0182445	Commercial Canada	Girouxville, Alberta, Canada	1/2 thorax	Agena iPLEX Gold SNP Array
SURVEY_1350	0	0.984932	0.0150677	Commercial Canada	Richmond, Ontario, Canada	1/2 thorax	Agena iPLEX Gold SNP Array	X	X
SURVEY_1351	0	0.984932	0.0150677	Commercial Canada	Richmond, Ontario, Canada	1/2 thorax	Agena iPLEX Gold SNP Array	X	X
SURVEY_1352	0	0.983745	0.016255	Commercial Canada	Richmond, Ontario, Canada	1/2 thorax	Agena iPLEX Gold SNP Array	X	X
SURVEY_1353	0	0.984932	0.0150677	Commercial Canada	Richmond, Ontario, Canada	1/2 thorax	Agena iPLEX Gold SNP Array	X	X
SURVEY_1354	0	0.984932	0.0150677	Commercial Canada	Richmond, Ontario, Canada	1/2 thorax	Agena iPLEX Gold SNP Array	X	X
SURVEY_1359	0	0.97843	0.0215697	Commercial Canada	BonneBay, Newfoundland, Canada	1/2 thorax	Agena iPLEX Gold SNP Array
SURVEY_136	0	0.977333	0.0226671	Commercial Canada	Brooks, Alberta, Canada	1/2 thorax	Agena iPLEX Gold SNP Array
SURVEY_1360	0	0.982006	0.0179935	Commercial Canada	BonneBay, Newfoundland, Canada	1/2 thorax	Agena iPLEX Gold SNP Array	X	X
SURVEY_1361	0	0.984932	0.0150677	Commercial Canada	GrandFalls, Newfoundland, Canada	1/2 thorax	Agena iPLEX Gold SNP Array	X	X
SURVEY_1362	0	0.98391	0.0160895	Commercial Canada	GrandFalls, Newfoundland, Canada	1/2 thorax	Agena iPLEX Gold SNP Array	X	X
SURVEY_1363	0	0.983745	0.016255	Commercial Canada	GrandFalls, Newfoundland, Canada	1/2 thorax	Agena iPLEX Gold SNP Array	X	X
SURVEY_1365	0	0.981226	0.0187737	Commercial Canada	GrandFalls, Newfoundland, Canada	1/2 thorax	Agena iPLEX Gold SNP Array
SURVEY_1366	0	0.983024	0.0169763	Commercial Canada	GrandFalls, Newfoundland, Canada	1/2 thorax	Agena iPLEX Gold SNP Array
SURVEY_137	0	0.977841	0.0221588	Commercial Canada	Grimshaw, Alberta, Canada	1/2 thorax	Agena iPLEX Gold SNP Array
SURVEY_1379	0	0.980819	0.0191815	Commercial Canada	GrandBay-Westfield, NewBrunswick, Canada	1/2 thorax	Agena iPLEX Gold SNP Array
SURVEY_138	0	0.977307	0.0226935	Commercial Canada	Grimshaw, Alberta, Canada	1/2 thorax	Agena iPLEX Gold SNP Array
SURVEY_1380	0	0.982679	0.0173206	Commercial Canada	GrandBay-Westfield, NewBrunswick, Canada	1/2 thorax	Agena iPLEX Gold SNP Array	X	X
SURVEY_1381	0	0.983024	0.0169763	Commercial Canada	GrandBay-Westfield, NewBrunswick, Canada	1/2 thorax	Agena iPLEX Gold SNP Array
SURVEY_1385	0	0.982391	0.0176092	Commercial Canada	PowellRiver, BritishColumbia, Canada	1/2 thorax	Agena iPLEX Gold SNP Array
SURVEY_1386	0	0.981785	0.0182152	Commercial Canada	PowellRiver, BritishColumbia, Canada	1/2 thorax	Agena iPLEX Gold SNP Array
SURVEY_1388	0	0.980152	0.0198485	Commercial Canada	PowellRiver, BritishColumbia, Canada	1/2 thorax	Agena iPLEX Gold SNP Array
SURVEY_1389	0	0.980259	0.0197407	Commercial Canada	PowellRiver, BritishColumbia, Canada	1/2 thorax	Agena iPLEX Gold SNP Array
SURVEY_139	0	0.977604	0.0223958	Commercial Canada	Brooks, Alberta, Canada	1/2 thorax	Agena iPLEX Gold SNP Array
SURVEY_1390	0	0.98485	0.01515	Commercial Canada	PowellRiver, BritishColumbia, Canada	1/2 thorax	Agena iPLEX Gold SNP Array	X	X
SURVEY_1397	0	0.984932	0.0150677	Commercial Canada	RichmondHill, Ontario, Canada	1/2 thorax	Agena iPLEX Gold SNP Array	X	X
SURVEY_1399	0	0.983703	0.0162967	Commercial Canada	RichmondHill, Ontario, Canada	1/2 thorax	Agena iPLEX Gold SNP Array	X	X
SURVEY_14	0	0.981756	0.0182445	Commercial Canada	GrandForks, BritishColumbia, Canada	1/2 thorax	Agena iPLEX Gold SNP Array
SURVEY_140	0	0.968027	0.031973	Commercial Canada	Rosedale, BritishColumbia, Canada	1/2 thorax	Agena iPLEX Gold SNP Array
SURVEY_1402	0	0.982188	0.0178121	Commercial Canada	RichmondHill, Ontario, Canada	1/2 thorax	Agena iPLEX Gold SNP Array	X	X
SURVEY_1409	0	0.984932	0.0150677	Commercial Canada	Clavet, Saskatchewan, Canada	1/2 thorax	Agena iPLEX Gold SNP Array	X	X
SURVEY_141	0	0.95748	0.0425203	Commercial Canada	Rosedale, BritishColumbia, Canada	1/2 thorax	Agena iPLEX Gold SNP Array
SURVEY_1410	0	0.983508	0.0164923	Commercial Canada	Clavet, Saskatchewan, Canada	1/2 thorax	Agena iPLEX Gold SNP Array	X	X
SURVEY_1411	0	0.98332	0.0166801	Commercial Canada	Clavet, Saskatchewan, Canada	1/2 thorax	Agena iPLEX Gold SNP Array	X	X
SURVEY_1412	0	0.984932	0.0150677	Commercial Canada	Clavet, Saskatchewan, Canada	1/2 thorax	Agena iPLEX Gold SNP Array	X	X
SURVEY_1413	0	0.984932	0.0150677	Commercial Canada	Clavet, Saskatchewan, Canada	1/2 thorax	Agena iPLEX Gold SNP Array	X	X
SURVEY_1414	0	0.984932	0.0150677	Commercial Canada	Clavet, Saskatchewan, Canada	1/2 thorax	Agena iPLEX Gold SNP Array	X	X
SURVEY_142	0	0.980819	0.0191815	Commercial Canada	Brooks, Alberta, Canada	1/2 thorax	Agena iPLEX Gold SNP Array
SURVEY_1421	0	0.983687	0.0163127	Commercial Canada	Portland, Ontario, Canada	1/2 thorax	Agena iPLEX Gold SNP Array	X	X
SURVEY_1422	0	0.982425	0.0175755	Commercial Canada	Portland, Ontario, Canada	1/2 thorax	Agena iPLEX Gold SNP Array	X	X
SURVEY_1423	0	0.984932	0.0150677	Commercial Canada	Portland, Ontario, Canada	1/2 thorax	Agena iPLEX Gold SNP Array	X	X
SURVEY_1424	0	0.98104	0.0189601	Commercial Canada	Portland, Ontario, Canada	1/2 thorax	Agena iPLEX Gold SNP Array	X	X
SURVEY_1425	0	0.984158	0.0158423	Commercial Canada	Portland, Ontario, Canada	1/2 thorax	Agena iPLEX Gold SNP Array	X	X
SURVEY_1426	0	0.984932	0.0150677	Commercial Canada	Portland, Ontario, Canada	1/2 thorax	Agena iPLEX Gold SNP Array	X	X
SURVEY_143	0	0.976422	0.0235781	Commercial Canada	FortMacleod, Alberta, Canada	1/2 thorax	Agena iPLEX Gold SNP Array
SURVEY_144	0	0.970821	0.0291788	Commercial Canada	Scandia, Alberta, Canada	1/2 thorax	Agena iPLEX Gold SNP Array
SURVEY_1445	0	0.984158	0.0158423	Commercial Canada	PrinceAlbert, Saskatchewan, Canada	1/2 thorax	Agena iPLEX Gold SNP Array	X	X
SURVEY_1446	0	0.982132	0.0178681	Commercial Canada	PrinceAlbert, Saskatchewan, Canada	1/2 thorax	Agena iPLEX Gold SNP Array
SURVEY_1447	0	0.984932	0.0150677	Commercial Canada	PrinceAlbert, Saskatchewan, Canada	1/2 thorax	Agena iPLEX Gold SNP Array	X	X
SURVEY_1448	1	0.485036	0.514964	Feral Texas	Texas, USA	1/2 thorax	Agena iPLEX Gold SNP Array
SURVEY_1449	1	0.671749	0.328251	Feral Texas	Texas, USA	1/2 thorax	Agena iPLEX Gold SNP Array
SURVEY_145	0	0.957271	0.0427285	Commercial Canada	Brooks, Alberta, Canada	1/2 thorax	Agena iPLEX Gold SNP Array
SURVEY_1450	0	0.983999	0.016001	Commercial Canada	PrinceAlbert, Saskatchewan, Canada	1/2 thorax	Agena iPLEX Gold SNP Array	X	X
SURVEY_1451	0	0.98038	0.0196196	Commercial Canada	PrinceAlbert, Saskatchewan, Canada	1/2 thorax	Agena iPLEX Gold SNP Array	X	X
SURVEY_1452	0	0.984932	0.0150677	Commercial Canada	PrinceAlbert, Saskatchewan, Canada	1/2 thorax	Agena iPLEX Gold SNP Array	X	X
SURVEY_1453	0	0.97849	0.0215098	Commercial Canada	PrinceAlbert, Saskatchewan, Canada	1/2 thorax	Agena iPLEX Gold SNP Array
SURVEY_1454	0	0.983591	0.0164085	Commercial Canada	PrinceAlbert, Saskatchewan, Canada	1/2 thorax	Agena iPLEX Gold SNP Array	X	X
SURVEY_1455	0	0.984932	0.0150677	Commercial Canada	PrinceAlbert, Saskatchewan, Canada	1/2 thorax	Agena iPLEX Gold SNP Array	X	X
SURVEY_1456	0	0.979658	0.0203424	Commercial Canada	PrinceAlbert, Saskatchewan, Canada	1/2 thorax	Agena iPLEX Gold SNP Array	X	X
SURVEY_1457	0	0.984932	0.0150677	Commercial Canada	PrinceAlbert, Saskatchewan, Canada	1/2 thorax	Agena iPLEX Gold SNP Array	X	X
SURVEY_1458	0	0.980406	0.0195945	Commercial Canada	PrinceAlbert, Saskatchewan, Canada	1/2 thorax	Agena iPLEX Gold SNP Array
SURVEY_1459	0	0.984158	0.0158423	Commercial Canada	PrinceAlbert, Saskatchewan, Canada	1/2 thorax	Agena iPLEX Gold SNP Array	X	X
SURVEY_1460	0	0.983687	0.0163127	Commercial Canada	PrinceAlbert, Saskatchewan, Canada	1/2 thorax	Agena iPLEX Gold SNP Array	X	X
SURVEY_1461	0	0.982688	0.0173123	Commercial Canada	PrinceAlbert, Saskatchewan, Canada	1/2 thorax	Agena iPLEX Gold SNP Array	X	X
SURVEY_1462	0	0.98349	0.0165099	Commercial Canada	PrinceAlbert, Saskatchewan, Canada	1/2 thorax	Agena iPLEX Gold SNP Array	X	X
SURVEY_1463	0	0.981708	0.0182917	Commercial Canada	PrinceAlbert, Saskatchewan, Canada	1/2 thorax	Agena iPLEX Gold SNP Array
SURVEY_1464	0	0.983687	0.0163127	Commercial Canada	PrinceAlbert, Saskatchewan, Canada	1/2 thorax	Agena iPLEX Gold SNP Array	X	X
SURVEY_1465	0	0.984532	0.0154682	Commercial Canada	PrinceAlbert, Saskatchewan, Canada	1/2 thorax	Agena iPLEX Gold SNP Array	X	X
SURVEY_1466	0	0.984158	0.0158423	Commercial Canada	PrinceAlbert, Saskatchewan, Canada	1/2 thorax	Agena iPLEX Gold SNP Array	X	X
SURVEY_1467	0	0.980687	0.0193127	Commercial Canada	PrinceAlbert, Saskatchewan, Canada	1/2 thorax	Agena iPLEX Gold SNP Array	X	X
SURVEY_1468	0	0.98485	0.01515	Commercial Canada	PrinceAlbert, Saskatchewan, Canada	1/2 thorax	Agena iPLEX Gold SNP Array	X	X
SURVEY_1469	0	0.984158	0.0158423	Commercial Canada	PrinceAlbert, Saskatchewan, Canada	1/2 thorax	Agena iPLEX Gold SNP Array	X	X
SURVEY_147	0	0.977858	0.0221421	Commercial Canada	FortMacleod, Alberta, Canada	1/2 thorax	Agena iPLEX Gold SNP Array
SURVEY_1470	0	0.982849	0.0171511	Commercial Canada	PrinceAlbert, Saskatchewan, Canada	1/2 thorax	Agena iPLEX Gold SNP Array	X	X
SURVEY_148	0	0.958122	0.0418782	Commercial Canada	Scandia, Alberta, Canada	1/2 thorax	Agena iPLEX Gold SNP Array
SURVEY_149	0	0.978217	0.0217827	Commercial Canada	Rosedale, BritishColumbia, Canada	1/2 thorax	Agena iPLEX Gold SNP Array
SURVEY_15	0	0.983251	0.0167486	Commercial Canada	GrandForks, BritishColumbia, Canada	1/2 thorax	Agena iPLEX Gold SNP Array
SURVEY_150	0	0.974656	0.0253438	Commercial Canada	Scandia, Alberta, Canada	1/2 thorax	Agena iPLEX Gold SNP Array
SURVEY_151	0	0.976916	0.0230843	Commercial Canada	Armstrong, BritishColumbia, Canada	1/2 thorax	Agena iPLEX Gold SNP Array
SURVEY_153	0	0.972374	0.0276256	Commercial Canada	Scandia, Alberta, Canada	1/2 thorax	Agena iPLEX Gold SNP Array
SURVEY_154	0	0.974869	0.0251308	Commercial Canada	Armstrong, BritishColumbia, Canada	1/2 thorax	Agena iPLEX Gold SNP Array
SURVEY_155	0	0.981756	0.0182445	Commercial Canada	Beaverlodge, Alberta, Canada	1/2 thorax	Agena iPLEX Gold SNP Array
SURVEY_156	0	0.980627	0.0193734	Commercial Canada	Beaverlodge, Alberta, Canada	1/2 thorax	Agena iPLEX Gold SNP Array
SURVEY_157	0	0.975552	0.0244483	Commercial Canada	Beaverlodge, Alberta, Canada	1/2 thorax	Agena iPLEX Gold SNP Array
SURVEY_158	0	0.978217	0.0217827	Commercial Canada	FortMacleod, Alberta, Canada	1/2 thorax	Agena iPLEX Gold SNP Array
SURVEY_159	0	0.981756	0.0182445	Commercial Canada	FortMacleod, Alberta, Canada	1/2 thorax	Agena iPLEX Gold SNP Array
SURVEY_16	0	0.983437	0.0165633	Commercial Canada	GrandForks, BritishColumbia, Canada	1/2 thorax	Agena iPLEX Gold SNP Array	X	X
SURVEY_160A	0	0.983687	0.0163127	Commercial Canada	Brandon, Manitoba, Canada	1/2 thorax	Agena iPLEX Gold SNP Array	X	X
SURVEY_161	0	0.98349	0.0165099	Commercial Canada	Surrey, BritishColumbia, Canada	1/2 thorax	Agena iPLEX Gold SNP Array	X	X
SURVEY_161A	0	0.984158	0.0158423	Commercial Canada	Brandon, Manitoba, Canada	1/2 thorax	Agena iPLEX Gold SNP Array	X	X
SURVEY_162A	0	0.984932	0.0150677	Commercial Canada	Brandon, Manitoba, Canada	1/2 thorax	Agena iPLEX Gold SNP Array	X	X
SURVEY_163A	0	0.983508	0.0164923	Commercial Canada	Brandon, Manitoba, Canada	1/2 thorax	Agena iPLEX Gold SNP Array	X	X
SURVEY_164A	0	0.966185	0.033815	Commercial Canada	Brandon, Manitoba, Canada	1/2 thorax	Agena iPLEX Gold SNP Array
SURVEY_165A	0	0.984932	0.0150677	Commercial Canada	Brandon, Manitoba, Canada	1/2 thorax	Agena iPLEX Gold SNP Array	X	X
SURVEY_166	0	0.975794	0.0242064	Commercial Canada	Toronto, Ontario, Canada	1/2 thorax	Agena iPLEX Gold SNP Array
SURVEY_166A	0	0.982799	0.0172014	Commercial Canada	Roblin, Manitoba, Canada	1/2 thorax	Agena iPLEX Gold SNP Array	X	X
SURVEY_167	0	0.975552	0.0244483	Commercial Canada	Toronto, Ontario, Canada	1/2 thorax	Agena iPLEX Gold SNP Array
SURVEY_167A	0	0.984932	0.0150677	Commercial Canada	Roblin, Manitoba, Canada	1/2 thorax	Agena iPLEX Gold SNP Array	X	X
SURVEY_168	0	0.97768	0.0223203	Commercial Canada	Toronto, Ontario, Canada	1/2 thorax	Agena iPLEX Gold SNP Array
SURVEY_168A	0	0.977779	0.0222214	Commercial Canada	Roblin, Manitoba, Canada	1/2 thorax	Agena iPLEX Gold SNP Array
SURVEY_169	0	0.983534	0.0164661	Commercial Canada	Toronto, Ontario, Canada	1/2 thorax	Agena iPLEX Gold SNP Array	X	X
SURVEY_169A	0	0.984932	0.0150677	Commercial Canada	Roblin, Manitoba, Canada	1/2 thorax	Agena iPLEX Gold SNP Array	X	X
SURVEY_17	0	0.984932	0.0150677	Commercial Canada	GrandForks, BritishColumbia, Canada	1/2 thorax	Agena iPLEX Gold SNP Array	X	X
SURVEY_170	0	0.978597	0.0214034	Commercial Canada	Toronto, Ontario, Canada	1/2 thorax	Agena iPLEX Gold SNP Array
SURVEY_170A	0	0.984932	0.0150677	Commercial Canada	Roblin, Manitoba, Canada	1/2 thorax	Agena iPLEX Gold SNP Array	X	X
SURVEY_171	0	0.978488	0.0215125	Commercial Canada	Toronto, Ontario, Canada	1/2 thorax	Agena iPLEX Gold SNP Array
SURVEY_171A	0	0.984932	0.0150677	Commercial Canada	Roblin, Manitoba, Canada	1/2 thorax	Agena iPLEX Gold SNP Array	X	X
SURVEY_172	0	0.981911	0.0180895	Commercial Canada	Whitecroft, BritishColumbia, Canada	1/2 thorax	Agena iPLEX Gold SNP Array	X	X
SURVEY_172A	0	0.984932	0.0150677	Commercial Canada	Brandon, Manitoba, Canada	1/2 thorax	Agena iPLEX Gold SNP Array	X	X
SURVEY_173	0	0.981756	0.0182445	Commercial Canada	Whitecroft, BritishColumbia, Canada	1/2 thorax	Agena iPLEX Gold SNP Array
SURVEY_173A	0	0.984932	0.0150677	Commercial Canada	Brandon, Manitoba, Canada	1/2 thorax	Agena iPLEX Gold SNP Array	X	X
SURVEY_174A	0	0.98349	0.0165099	Commercial Canada	Brandon, Manitoba, Canada	1/2 thorax	Agena iPLEX Gold SNP Array	X	X
SURVEY_175	0	0.98097	0.0190302	Commercial Canada	Whitecroft, BritishColumbia, Canada	1/2 thorax	Agena iPLEX Gold SNP Array
SURVEY_175A	0	0.98193	0.0180702	Commercial Canada	Brandon, Manitoba, Canada	1/2 thorax	Agena iPLEX Gold SNP Array	X	X
SURVEY_176	0	0.974554	0.0254465	Commercial Canada	Whitecroft, BritishColumbia, Canada	1/2 thorax	Agena iPLEX Gold SNP Array
SURVEY_176A	0	0.984932	0.0150677	Commercial Canada	Brandon, Manitoba, Canada	1/2 thorax	Agena iPLEX Gold SNP Array	X	X
SURVEY_177	0	0.982006	0.0179935	Commercial Canada	Whitecroft, BritishColumbia, Canada	1/2 thorax	Agena iPLEX Gold SNP Array
SURVEY_177A	0	0.984932	0.0150677	Commercial Canada	Brandon, Manitoba, Canada	1/2 thorax	Agena iPLEX Gold SNP Array	X	X
SURVEY_178	0	0.980011	0.0199889	Commercial Canada	St.Norbert, Quebec, Canada	1/2 thorax	Agena iPLEX Gold SNP Array
SURVEY_178A	0	0.984932	0.0150677	Commercial Canada	Beaverlodge, Alberta, Canada	1/2 thorax	Agena iPLEX Gold SNP Array	X	X
SURVEY_179	0	0.974244	0.0257561	Commercial Canada	St.Norbert, Quebec, Canada	1/2 thorax	Agena iPLEX Gold SNP Array
SURVEY_179A	0	0.983692	0.0163078	Commercial Canada	Beaverlodge, Alberta, Canada	1/2 thorax	Agena iPLEX Gold SNP Array	X	X
SURVEY_18	0	0.970984	0.0290157	Commercial Canada	GrandForks, BritishColumbia, Canada	1/2 thorax	Agena iPLEX Gold SNP Array
SURVEY_180	0	0.980819	0.0191815	Commercial Canada	St.Norbert, Quebec, Canada	1/2 thorax	Agena iPLEX Gold SNP Array
SURVEY_180A	0	0.984932	0.0150677	Commercial Canada	Beaverlodge, Alberta, Canada	1/2 thorax	Agena iPLEX Gold SNP Array	X	X
SURVEY_181	0	0.974164	0.0258359	Commercial Canada	St.Norbert, Quebec, Canada	1/2 thorax	Agena iPLEX Gold SNP Array
SURVEY_181A	0	0.983745	0.016255	Commercial Canada	Beaverlodge, Alberta, Canada	1/2 thorax	Agena iPLEX Gold SNP Array	X	X
SURVEY_182	0	0.974097	0.0259034	Commercial Canada	St.Norbert, Quebec, Canada	1/2 thorax	Agena iPLEX Gold SNP Array
SURVEY_182A	0	0.976787	0.0232129	Commercial Canada	Beaverlodge, Alberta, Canada	1/2 thorax	Agena iPLEX Gold SNP Array
SURVEY_183	0	0.976138	0.0238623	Commercial Canada	St.Norbert, Quebec, Canada	1/2 thorax	Agena iPLEX Gold SNP Array
SURVEY_183A	0	0.98372	0.0162795	Commercial Canada	Beaverlodge, Alberta, Canada	1/2 thorax	Agena iPLEX Gold SNP Array	X	X
SURVEY_184	0	0.980011	0.0199889	Commercial Canada	St-Henri, Quebec, Canada	1/2 thorax	Agena iPLEX Gold SNP Array
SURVEY_184A	0	0.984932	0.0150677	Commercial Canada	Beaverlodge, Alberta, Canada	1/2 thorax	Agena iPLEX Gold SNP Array	X	X
SURVEY_185	0	0.969014	0.0309864	Commercial Canada	St-Henri, Quebec, Canada	1/2 thorax	Agena iPLEX Gold SNP Array
SURVEY_185A	0	0.979087	0.0209128	Commercial Canada	Beaverlodge, Alberta, Canada	1/2 thorax	Agena iPLEX Gold SNP Array
SURVEY_186	0	0.981859	0.0181408	Commercial Canada	St-Henri, Quebec, Canada	1/2 thorax	Agena iPLEX Gold SNP Array
SURVEY_186A	0	0.966766	0.0332339	Commercial Canada	Beaverlodge, Alberta, Canada	1/2 thorax	Agena iPLEX Gold SNP Array
SURVEY_187	0	0.973598	0.0264024	Commercial Canada	St-Henri, Quebec, Canada	1/2 thorax	Agena iPLEX Gold SNP Array
SURVEY_187A	0	0.981561	0.0184389	Commercial Canada	Beaverlodge, Alberta, Canada	1/2 thorax	Agena iPLEX Gold SNP Array
SURVEY_188	0	0.981756	0.0182445	Commercial Canada	St-Henri, Quebec, Canada	1/2 thorax	Agena iPLEX Gold SNP Array
SURVEY_188A	0	0.983809	0.016191	Commercial Canada	Beaverlodge, Alberta, Canada	1/2 thorax	Agena iPLEX Gold SNP Array	X	X
SURVEY_189	0	0.979184	0.0208157	Commercial Canada	St-Henri, Quebec, Canada	1/2 thorax	Agena iPLEX Gold SNP Array
SURVEY_189A	0	0.984158	0.0158423	Commercial Canada	Beaverlodge, Alberta, Canada	1/2 thorax	Agena iPLEX Gold SNP Array	X	X
SURVEY_19	0	0.965806	0.0341944	Commercial Canada	GrandForks, BritishColumbia, Canada	1/2 thorax	Agena iPLEX Gold SNP Array
SURVEY_190	0	0.9771	0.0228999	Commercial Canada	BoundaryCreek, NewBrunswick, Canada	1/2 thorax	Agena iPLEX Gold SNP Array
SURVEY_191	0	0.973862	0.0261382	Commercial Canada	BoundaryCreek, NewBrunswick, Canada	1/2 thorax	Agena iPLEX Gold SNP Array
SURVEY_192	0	0.979472	0.0205282	Commercial Canada	BoundaryCreek, NewBrunswick, Canada	1/2 thorax	Agena iPLEX Gold SNP Array
SURVEY_194	0	0.982307	0.0176932	Commercial Canada	BoundaryCreek, NewBrunswick, Canada	1/2 thorax	Agena iPLEX Gold SNP Array	X	X
SURVEY_195	0	0.980455	0.0195455	Commercial Canada	BoundaryCreek, NewBrunswick, Canada	1/2 thorax	Agena iPLEX Gold SNP Array	X	X
SURVEY_197	0	0.984932	0.0150677	Commercial Canada	McKaySiding, NovaScotia, Canada	1/2 thorax	Agena iPLEX Gold SNP Array	X	X
SURVEY_198	0	0.983508	0.0164923	Commercial Canada	McKaySiding, NovaScotia, Canada	1/2 thorax	Agena iPLEX Gold SNP Array	X	X
SURVEY_2	0	0.984158	0.0158423	Commercial Canada	GrandForks, BritishColumbia, Canada	1/2 thorax	Agena iPLEX Gold SNP Array	X	X
SURVEY_20	0	0.98485	0.01515	Commercial Canada	GrandForks, BritishColumbia, Canada	1/2 thorax	Agena iPLEX Gold SNP Array	X	X
SURVEY_201	0	0.984932	0.0150677	Commercial Canada	McKaySiding, NovaScotia, Canada	1/2 thorax	Agena iPLEX Gold SNP Array	X	X
SURVEY_21	0	0.984932	0.0150677	Commercial Canada	GrandForks, BritishColumbia, Canada	1/2 thorax	Agena iPLEX Gold SNP Array	X	X
SURVEY_214	0	0.984932	0.0150677	Commercial Canada	CacheCreek, BritishColumbia, Canada	1/2 thorax	Agena iPLEX Gold SNP Array	X	X
SURVEY_215	0	0.982604	0.0173959	Commercial Canada	CacheCreek, BritishColumbia, Canada	1/2 thorax	Agena iPLEX Gold SNP Array	X	X
SURVEY_216	0	0.980428	0.0195716	Commercial Canada	CacheCreek, BritishColumbia, Canada	1/2 thorax	Agena iPLEX Gold SNP Array	X	X
SURVEY_217	0	0.984158	0.0158423	Commercial Canada	CacheCreek, BritishColumbia, Canada	1/2 thorax	Agena iPLEX Gold SNP Array	X	X
SURVEY_218	0	0.983737	0.0162634	Commercial Canada	CacheCreek, BritishColumbia, Canada	1/2 thorax	Agena iPLEX Gold SNP Array	X	X
SURVEY_219	0	0.983053	0.0169474	Commercial Canada	CacheCreek, BritishColumbia, Canada	1/2 thorax	Agena iPLEX Gold SNP Array	X	X
SURVEY_22	0	0.982391	0.0176092	Commercial Canada	GrandForks, BritishColumbia, Canada	1/2 thorax	Agena iPLEX Gold SNP Array
SURVEY_224	0	0.968191	0.0318092	Commercial Canada	PrinceGeorge, BritishColumbia, Canada	1/2 thorax	Agena iPLEX Gold SNP Array
SURVEY_225	0	0.98349	0.0165099	Commercial Canada	PrinceGeorge, BritishColumbia, Canada	1/2 thorax	Agena iPLEX Gold SNP Array	X	X
SURVEY_23	0	0.979539	0.0204615	Commercial Canada	GrandForks, BritishColumbia, Canada	1/2 thorax	Agena iPLEX Gold SNP Array
SURVEY_232	0	0.984932	0.0150677	Commercial Canada	Terrace, BritishColumbia, Canada	1/2 thorax	Agena iPLEX Gold SNP Array	X	X
SURVEY_233	0	0.98349	0.0165099	Commercial Canada	Terrace, BritishColumbia, Canada	1/2 thorax	Agena iPLEX Gold SNP Array	X	X
SURVEY_234	0	0.982755	0.0172445	Commercial Canada	Terrace, BritishColumbia, Canada	1/2 thorax	Agena iPLEX Gold SNP Array
SURVEY_235	0	0.982468	0.0175321	Commercial Canada	Terrace, BritishColumbia, Canada	1/2 thorax	Agena iPLEX Gold SNP Array	X	X
SURVEY_236	0	0.982642	0.0173584	Commercial Canada	Terrace, BritishColumbia, Canada	1/2 thorax	Agena iPLEX Gold SNP Array	X	X
SURVEY_237	0	0.9834	0.0166001	Commercial Canada	Terrace, BritishColumbia, Canada	1/2 thorax	Agena iPLEX Gold SNP Array	X	X
SURVEY_238	0	0.940678	0.0593216	Commercial Canada	Neepawa, Manitoba, Canada	1/2 thorax	Agena iPLEX Gold SNP Array
SURVEY_239	0	0.984932	0.0150677	Commercial Canada	Neepawa, Manitoba, Canada	1/2 thorax	Agena iPLEX Gold SNP Array	X	X
SURVEY_24	0	0.984158	0.0158423	Commercial Canada	GrandForks, BritishColumbia, Canada	1/2 thorax	Agena iPLEX Gold SNP Array	X	X
SURVEY_240	0	0.984932	0.0150677	Commercial Canada	Neepawa, Manitoba, Canada	1/2 thorax	Agena iPLEX Gold SNP Array	X	X
SURVEY_241	0	0.984932	0.0150677	Commercial Canada	Neepawa, Manitoba, Canada	1/2 thorax	Agena iPLEX Gold SNP Array	X	X
SURVEY_242	0	0.983745	0.016255	Commercial Canada	Neepawa, Manitoba, Canada	1/2 thorax	Agena iPLEX Gold SNP Array	X	X
SURVEY_243	0	0.984932	0.0150677	Commercial Canada	Neepawa, Manitoba, Canada	1/2 thorax	Agena iPLEX Gold SNP Array	X	X
SURVEY_244	0	0.984932	0.0150677	Commercial Canada	Toronto, Ontario, Canada	1/2 thorax	Agena iPLEX Gold SNP Array	X	X
SURVEY_245	0	0.984932	0.0150677	Commercial Canada	Toronto, Ontario, Canada	1/2 thorax	Agena iPLEX Gold SNP Array	X	X
SURVEY_246	0	0.983671	0.016329	Commercial Canada	Toronto, Ontario, Canada	1/2 thorax	Agena iPLEX Gold SNP Array	X	X
SURVEY_247	0	0.983177	0.0168234	Commercial Canada	Toronto, Ontario, Canada	1/2 thorax	Agena iPLEX Gold SNP Array	X	X
SURVEY_248	0	0.984158	0.0158423	Commercial Canada	Toronto, Ontario, Canada	1/2 thorax	Agena iPLEX Gold SNP Array	X	X
SURVEY_249	0	0.984158	0.0158423	Commercial Canada	Toronto, Ontario, Canada	1/2 thorax	Agena iPLEX Gold SNP Array	X	X
SURVEY_256	0	0.978694	0.0213055	Commercial Canada	108Ranch, BritishColumbia, Canada	1/2 thorax	Agena iPLEX Gold SNP Array
SURVEY_257	0	0.981057	0.0189433	Commercial Canada	108Ranch, BritishColumbia, Canada	1/2 thorax	Agena iPLEX Gold SNP Array
SURVEY_26	0	0.983705	0.016295	Commercial Canada	GrandForks, BritishColumbia, Canada	1/2 thorax	Agena iPLEX Gold SNP Array	X	X
SURVEY_261	0	0.983809	0.016191	Commercial Canada	108Ranch, BritishColumbia, Canada	1/2 thorax	Agena iPLEX Gold SNP Array	X	X
SURVEY_27	0	0.975405	0.0245951	Commercial Canada	GrandForks, BritishColumbia, Canada	1/2 thorax	Agena iPLEX Gold SNP Array
SURVEY_280	0	0.984158	0.0158423	Commercial Canada	Whitehorse, Yukon, Canada	1/2 thorax	Agena iPLEX Gold SNP Array	X	X
SURVEY_281	0	0.984932	0.0150677	Commercial Canada	Whitehorse, Yukon, Canada	1/2 thorax	Agena iPLEX Gold SNP Array	X	X
SURVEY_282	0	0.983419	0.0165805	Commercial Canada	Whitehorse, Yukon, Canada	1/2 thorax	Agena iPLEX Gold SNP Array	X	X
SURVEY_283	0	0.984158	0.0158423	Commercial Canada	Whitehorse, Yukon, Canada	1/2 thorax	Agena iPLEX Gold SNP Array	X	X
SURVEY_284	0	0.983508	0.0164923	Commercial Canada	Whitehorse, Yukon, Canada	1/2 thorax	Agena iPLEX Gold SNP Array	X	X
SURVEY_286	0	0.984932	0.0150677	Commercial Canada	IsleauxCoudres, Quebec, Canada	1/2 thorax	Agena iPLEX Gold SNP Array	X	X
SURVEY_287	0	0.984932	0.0150677	Commercial Canada	IsleauxCoudres, Quebec, Canada	1/2 thorax	Agena iPLEX Gold SNP Array	X	X
SURVEY_288	0	0.981911	0.0180895	Commercial Canada	IsleauxCoudres, Quebec, Canada	1/2 thorax	Agena iPLEX Gold SNP Array	X	X
SURVEY_289	0	0.984932	0.0150677	Commercial Canada	IsleauxCoudres, Quebec, Canada	1/2 thorax	Agena iPLEX Gold SNP Array	X	X
SURVEY_29	0	0.981316	0.0186837	Commercial Canada	GrandForks, BritishColumbia, Canada	1/2 thorax	Agena iPLEX Gold SNP Array
SURVEY_290	0	0.981865	0.0181348	Commercial Canada	IsleauxCoudres, Quebec, Canada	1/2 thorax	Agena iPLEX Gold SNP Array	X	X
SURVEY_291	0	0.983809	0.016191	Commercial Canada	IsleauxCoudres, Quebec, Canada	1/2 thorax	Agena iPLEX Gold SNP Array	X	X
SURVEY_292	0	0.984158	0.0158423	Commercial Canada	Tabusintac, NewBrunswick, Canada	1/2 thorax	Agena iPLEX Gold SNP Array	X	X
SURVEY_296	0	0.983208	0.016792	Commercial Canada	Tabusintac, NewBrunswick, Canada	1/2 thorax	Agena iPLEX Gold SNP Array	X	X
SURVEY_297	0	0.984158	0.0158423	Commercial Canada	Tabusintac, NewBrunswick, Canada	1/2 thorax	Agena iPLEX Gold SNP Array	X	X
SURVEY_298	0	0.98291	0.0170904	Commercial Canada	Kamloops, BritishColumbia, Canada	1/2 thorax	Agena iPLEX Gold SNP Array	X	X
SURVEY_299	0	0.984932	0.0150677	Commercial Canada	Kamloops, BritishColumbia, Canada	1/2 thorax	Agena iPLEX Gold SNP Array	X	X
SURVEY_3	0	0.982684	0.017316	Commercial Canada	GrandForks, BritishColumbia, Canada	1/2 thorax	Agena iPLEX Gold SNP Array	X	X
SURVEY_30	0	0.982317	0.0176825	Commercial Canada	GrandForks, BritishColumbia, Canada	1/2 thorax	Agena iPLEX Gold SNP Array	X	X
SURVEY_300	0	0.978695	0.0213046	Commercial Canada	Kamloops, BritishColumbia, Canada	1/2 thorax	Agena iPLEX Gold SNP Array
SURVEY_301	0	0.983544	0.0164559	Commercial Canada	Kamloops, BritishColumbia, Canada	1/2 thorax	Agena iPLEX Gold SNP Array	X	X
SURVEY_302	0	0.983251	0.0167486	Commercial Canada	Kamloops, BritishColumbia, Canada	1/2 thorax	Agena iPLEX Gold SNP Array
SURVEY_303	0	0.983544	0.0164559	Commercial Canada	Kamloops, BritishColumbia, Canada	1/2 thorax	Agena iPLEX Gold SNP Array	X	X
SURVEY_304	0	0.982194	0.0178062	Commercial Canada	NearFredricton, NewBrunswick, Canada	1/2 thorax	Agena iPLEX Gold SNP Array
SURVEY_305	0	0.983745	0.016255	Commercial Canada	NearFredricton, NewBrunswick, Canada	1/2 thorax	Agena iPLEX Gold SNP Array	X	X
SURVEY_31	0	0.941041	0.0589589	Commercial Canada	GrandForks, BritishColumbia, Canada	1/2 thorax	Agena iPLEX Gold SNP Array
SURVEY_310	0	0.983508	0.0164923	Commercial Canada	Charlo, NewBrunswick, Canada	1/2 thorax	Agena iPLEX Gold SNP Array	X	X
SURVEY_311	0	0.983822	0.0161776	Commercial Canada	Charlo, NewBrunswick, Canada	1/2 thorax	Agena iPLEX Gold SNP Array	X	X
SURVEY_312	0	0.981665	0.0183348	Commercial Canada	Charlo, NewBrunswick, Canada	1/2 thorax	Agena iPLEX Gold SNP Array	X	X
SURVEY_313	0	0.982391	0.0176092	Commercial Canada	Charlo, NewBrunswick, Canada	1/2 thorax	Agena iPLEX Gold SNP Array
SURVEY_314	0	0.978416	0.0215837	Commercial Canada	Charlo, NewBrunswick, Canada	1/2 thorax	Agena iPLEX Gold SNP Array
SURVEY_315	0	0.98349	0.0165099	Commercial Canada	Charlo, NewBrunswick, Canada	1/2 thorax	Agena iPLEX Gold SNP Array	X	X
SURVEY_316	0	0.984932	0.0150677	Commercial Canada	Fredericton, NewBrunswick, Canada	1/2 thorax	Agena iPLEX Gold SNP Array	X	X
SURVEY_317	0	0.983251	0.0167486	Commercial Canada	Fredericton, NewBrunswick, Canada	1/2 thorax	Agena iPLEX Gold SNP Array
SURVEY_318	0	0.983414	0.0165856	Commercial Canada	Fredericton, NewBrunswick, Canada	1/2 thorax	Agena iPLEX Gold SNP Array	X	X
SURVEY_319	0	0.984932	0.0150677	Commercial Canada	Fredericton, NewBrunswick, Canada	1/2 thorax	Agena iPLEX Gold SNP Array	X	X
SURVEY_32	0	0.983705	0.016295	Commercial Canada	GrandForks, BritishColumbia, Canada	1/2 thorax	Agena iPLEX Gold SNP Array	X	X
SURVEY_320	0	0.984932	0.0150677	Commercial Canada	Fredericton, NewBrunswick, Canada	1/2 thorax	Agena iPLEX Gold SNP Array	X	X
SURVEY_321	0	0.984932	0.0150677	Commercial Canada	Fredericton, NewBrunswick, Canada	1/2 thorax	Agena iPLEX Gold SNP Array	X	X
SURVEY_33	0	0.982571	0.0174292	Commercial Canada	GrandForks, BritishColumbia, Canada	1/2 thorax	Agena iPLEX Gold SNP Array
SURVEY_34	0	0.944711	0.0552885	Commercial Canada	GrandForks, BritishColumbia, Canada	1/2 thorax	Agena iPLEX Gold SNP Array
SURVEY_346	0	0.983687	0.0163127	Commercial Canada	100MileHouse, BritishColumbia, Canada	1/2 thorax	Agena iPLEX Gold SNP Array	X	X
SURVEY_347	0	0.984932	0.0150677	Commercial Canada	100MileHouse, BritishColumbia, Canada	1/2 thorax	Agena iPLEX Gold SNP Array	X	X
SURVEY_348	0	0.983345	0.0166545	Commercial Canada	100MileHouse, BritishColumbia, Canada	1/2 thorax	Agena iPLEX Gold SNP Array	X	X
SURVEY_349	0	0.984302	0.0156984	Commercial Canada	100MileHouse, BritishColumbia, Canada	1/2 thorax	Agena iPLEX Gold SNP Array	X	X
SURVEY_35	0	0.984932	0.0150677	Commercial Canada	GrandForks, BritishColumbia, Canada	1/2 thorax	Agena iPLEX Gold SNP Array	X	X
SURVEY_350	0	0.981111	0.0188892	Commercial Canada	100MileHouse, BritishColumbia, Canada	1/2 thorax	Agena iPLEX Gold SNP Array	X	X
SURVEY_353	0	0.983343	0.0166566	Commercial Canada	PrinceGeorge, BritishColumbia, Canada	1/2 thorax	Agena iPLEX Gold SNP Array	X	X
SURVEY_354	0	0.98081	0.0191905	Commercial Canada	PrinceGeorge, BritishColumbia, Canada	1/2 thorax	Agena iPLEX Gold SNP Array
SURVEY_355	0	0.980898	0.0191024	Commercial Canada	PrinceGeorge, BritishColumbia, Canada	1/2 thorax	Agena iPLEX Gold SNP Array
SURVEY_356	0	0.980707	0.0192933	Commercial Canada	PrinceGeorge, BritishColumbia, Canada	1/2 thorax	Agena iPLEX Gold SNP Array
SURVEY_357	0	0.984158	0.0158423	Commercial Canada	PrinceGeorge, BritishColumbia, Canada	1/2 thorax	Agena iPLEX Gold SNP Array	X	X
SURVEY_358	0	0.98349	0.0165099	Commercial Canada	Knowlesville, NewBrunswick, Canada	1/2 thorax	Agena iPLEX Gold SNP Array	X	X
SURVEY_359	0	0.984601	0.0153994	Commercial Canada	Knowlesville, NewBrunswick, Canada	1/2 thorax	Agena iPLEX Gold SNP Array	X	X
SURVEY_36	0	0.981131	0.0188689	Commercial Canada	GrandForks, BritishColumbia, Canada	1/2 thorax	Agena iPLEX Gold SNP Array
SURVEY_362	0	0.984932	0.0150677	Commercial Canada	Knowlesville, NewBrunswick, Canada	1/2 thorax	Agena iPLEX Gold SNP Array	X	X
SURVEY_366	0	0.984932	0.0150677	Commercial Canada	Toronto, Ontario, Canada	1/2 thorax	Agena iPLEX Gold SNP Array	X	X
SURVEY_367	0	0.984158	0.0158423	Commercial Canada	Toronto, Ontario, Canada	1/2 thorax	Agena iPLEX Gold SNP Array	X	X
SURVEY_368	0	0.984158	0.0158423	Commercial Canada	Toronto, Ontario, Canada	1/2 thorax	Agena iPLEX Gold SNP Array	X	X
SURVEY_369	0	0.984158	0.0158423	Commercial Canada	Toronto, Ontario, Canada	1/2 thorax	Agena iPLEX Gold SNP Array	X	X
SURVEY_37	0	0.984932	0.0150677	Commercial Canada	GrandForks, BritishColumbia, Canada	1/2 thorax	Agena iPLEX Gold SNP Array	X	X
SURVEY_370	0	0.984932	0.0150677	Commercial Canada	YohoLake, NewBrunswick, Canada	1/2 thorax	Agena iPLEX Gold SNP Array	X	X
SURVEY_372	0	0.984137	0.0158627	Commercial Canada	YohoLake, NewBrunswick, Canada	1/2 thorax	Agena iPLEX Gold SNP Array	X	X
SURVEY_373	0	0.984932	0.0150677	Commercial Canada	YohoLake, NewBrunswick, Canada	1/2 thorax	Agena iPLEX Gold SNP Array	X	X
SURVEY_375	0	0.984158	0.0158423	Commercial Canada	YohoLake, NewBrunswick, Canada	1/2 thorax	Agena iPLEX Gold SNP Array	X	X
SURVEY_376	0	0.984932	0.0150677	Commercial Canada	Shubenacadie, NovaScotia, Canada	1/2 thorax	Agena iPLEX Gold SNP Array	X	X
SURVEY_377	0	0.981989	0.0180111	Commercial Canada	Shubenacadie, NovaScotia, Canada	1/2 thorax	Agena iPLEX Gold SNP Array	X	X
SURVEY_378	0	0.984932	0.0150677	Commercial Canada	Shubenacadie, NovaScotia, Canada	1/2 thorax	Agena iPLEX Gold SNP Array	X	X
SURVEY_379	0	0.981812	0.0181883	Commercial Canada	Shubenacadie, NovaScotia, Canada	1/2 thorax	Agena iPLEX Gold SNP Array	X	X
SURVEY_38	0	0.981686	0.0183145	Commercial Canada	GrandForks, BritishColumbia, Canada	1/2 thorax	Agena iPLEX Gold SNP Array
SURVEY_380	0	0.984532	0.0154682	Commercial Canada	Shubenacadie, NovaScotia, Canada	1/2 thorax	Agena iPLEX Gold SNP Array	X	X
SURVEY_381	0	0.980867	0.0191328	Commercial Canada	Shubenacadie, NovaScotia, Canada	1/2 thorax	Agena iPLEX Gold SNP Array
SURVEY_389	0	0.98289	0.0171103	Commercial Canada	Kamloops, BritishColumbia, Canada	1/2 thorax	Agena iPLEX Gold SNP Array	X	X
SURVEY_390	0	0.984158	0.0158423	Commercial Canada	Kamloops, BritishColumbia, Canada	1/2 thorax	Agena iPLEX Gold SNP Array	X	X
SURVEY_394	0	0.984158	0.0158423	Commercial Canada	Miami, Manitoba, Canada	1/2 thorax	Agena iPLEX Gold SNP Array	X	X
SURVEY_395	0	0.984158	0.0158423	Commercial Canada	Miami, Manitoba, Canada	1/2 thorax	Agena iPLEX Gold SNP Array	X	X
SURVEY_396	0	0.98349	0.0165099	Commercial Canada	Miami, Manitoba, Canada	1/2 thorax	Agena iPLEX Gold SNP Array	X	X
SURVEY_397	0	0.98349	0.0165099	Commercial Canada	Miami, Manitoba, Canada	1/2 thorax	Agena iPLEX Gold SNP Array	X	X
SURVEY_398	0	0.984936	0.0150639	Commercial Canada	Miami, Manitoba, Canada	1/2 thorax	Agena iPLEX Gold SNP Array	X	X
SURVEY_399	0	0.983999	0.016001	Commercial Canada	Miami, Manitoba, Canada	1/2 thorax	Agena iPLEX Gold SNP Array	X	X
SURVEY_4	0	0.982194	0.0178062	Commercial Canada	GrandForks, BritishColumbia, Canada	1/2 thorax	Agena iPLEX Gold SNP Array
SURVEY_40	0	0.616179	0.383821	Excluded	GrandForks, BritishColumbia, Canada	1/2 thorax	Agena iPLEX Gold SNP Array
SURVEY_400	0	0.984447	0.0155527	Commercial Canada	Sharon, Ontario, Canada	1/2 thorax	Agena iPLEX Gold SNP Array	X	X
SURVEY_401	0	0.978805	0.0211952	Commercial Canada	Sharon, Ontario, Canada	1/2 thorax	Agena iPLEX Gold SNP Array	X	X
SURVEY_402	0	0.98349	0.0165099	Commercial Canada	Sharon, Ontario, Canada	1/2 thorax	Agena iPLEX Gold SNP Array	X	X
SURVEY_403	0	0.984158	0.0158423	Commercial Canada	Sharon, Ontario, Canada	1/2 thorax	Agena iPLEX Gold SNP Array	X	X
SURVEY_404	0	0.983419	0.0165805	Commercial Canada	Sharon, Ontario, Canada	1/2 thorax	Agena iPLEX Gold SNP Array	X	X
SURVEY_405	0	0.980802	0.0191979	Commercial Canada	Sharon, Ontario, Canada	1/2 thorax	Agena iPLEX Gold SNP Array	X	X
SURVEY_406	0	0.983508	0.0164923	Commercial Canada	St.Andrews, NewBrunswick, Canada	1/2 thorax	Agena iPLEX Gold SNP Array	X	X
SURVEY_407	0	0.984158	0.0158423	Commercial Canada	St.Andrews, NewBrunswick, Canada	1/2 thorax	Agena iPLEX Gold SNP Array	X	X
SURVEY_41	0	0.981315	0.0186852	Commercial Canada	GrandForks, BritishColumbia, Canada	1/2 thorax	Agena iPLEX Gold SNP Array
SURVEY_418	0	0.983423	0.0165773	Commercial Canada	PortHowe, NovaScotia, Canada	1/2 thorax	Agena iPLEX Gold SNP Array
SURVEY_419	0	0.984158	0.0158423	Commercial Canada	PortHowe, NovaScotia, Canada	1/2 thorax	Agena iPLEX Gold SNP Array	X	X
SURVEY_420	0	0.984932	0.0150677	Commercial Canada	PortHowe, NovaScotia, Canada	1/2 thorax	Agena iPLEX Gold SNP Array	X	X
SURVEY_421	0	0.983127	0.0168732	Commercial Canada	PortHowe, NovaScotia, Canada	1/2 thorax	Agena iPLEX Gold SNP Array	X	X
SURVEY_422	0	0.983701	0.016299	Commercial Canada	PortHowe, NovaScotia, Canada	1/2 thorax	Agena iPLEX Gold SNP Array	X	X
SURVEY_423	0	0.98266	0.0173399	Commercial Canada	PortHowe, NovaScotia, Canada	1/2 thorax	Agena iPLEX Gold SNP Array	X	X
SURVEY_424	0	0.984932	0.0150677	Commercial Canada	Kamloops, BritishColumbia, Canada	1/2 thorax	Agena iPLEX Gold SNP Array	X	X
SURVEY_425	0	0.98349	0.0165099	Commercial Canada	Kamloops, BritishColumbia, Canada	1/2 thorax	Agena iPLEX Gold SNP Array	X	X
SURVEY_426	0	0.982642	0.0173584	Commercial Canada	Kamloops, BritishColumbia, Canada	1/2 thorax	Agena iPLEX Gold SNP Array	X	X
SURVEY_427	0	0.984932	0.0150677	Commercial Canada	Kamloops, BritishColumbia, Canada	1/2 thorax	Agena iPLEX Gold SNP Array	X	X
SURVEY_43	0	0.983251	0.0167486	Commercial Canada	GrandForks, BritishColumbia, Canada	1/2 thorax	Agena iPLEX Gold SNP Array
SURVEY_436	0	0.984932	0.0150677	Commercial Canada	Pearsonville, NewBrunswick, Canada	1/2 thorax	Agena iPLEX Gold SNP Array	X	X
SURVEY_437	0	0.983822	0.0161776	Commercial Canada	Pearsonville, NewBrunswick, Canada	1/2 thorax	Agena iPLEX Gold SNP Array	X	X
SURVEY_438	0	0.984302	0.0156984	Commercial Canada	Pearsonville, NewBrunswick, Canada	1/2 thorax	Agena iPLEX Gold SNP Array	X	X
SURVEY_439	0	0.98208	0.01792	Commercial Canada	Pearsonville, NewBrunswick, Canada	1/2 thorax	Agena iPLEX Gold SNP Array	X	X
SURVEY_44	0	0.984158	0.0158423	Commercial Canada	GrandForks, BritishColumbia, Canada	1/2 thorax	Agena iPLEX Gold SNP Array	X	X
SURVEY_440	0	0.98349	0.0165099	Commercial Canada	Pearsonville, NewBrunswick, Canada	1/2 thorax	Agena iPLEX Gold SNP Array	X	X
SURVEY_441	0	0.983822	0.0161776	Commercial Canada	Pearsonville, NewBrunswick, Canada	1/2 thorax	Agena iPLEX Gold SNP Array	X	X
SURVEY_443	0	0.984932	0.0150677	Commercial Canada	St-JeanBaptiste, Quebec, Canada	1/2 thorax	Agena iPLEX Gold SNP Array	X	X
SURVEY_444	0	0.984932	0.0150677	Commercial Canada	St-JeanBaptiste, Quebec, Canada	1/2 thorax	Agena iPLEX Gold SNP Array	X	X
SURVEY_445	0	0.984932	0.0150677	Commercial Canada	St-JeanBaptiste, Quebec, Canada	1/2 thorax	Agena iPLEX Gold SNP Array	X	X
SURVEY_446	0	0.984932	0.0150677	Commercial Canada	St-JeanBaptiste, Quebec, Canada	1/2 thorax	Agena iPLEX Gold SNP Array	X	X
SURVEY_447	0	0.984601	0.0153994	Commercial Canada	St-JeanBaptiste, Quebec, Canada	1/2 thorax	Agena iPLEX Gold SNP Array	X	X
SURVEY_45	0	0.984932	0.0150677	Commercial Canada	GrandForks, BritishColumbia, Canada	1/2 thorax	Agena iPLEX Gold SNP Array	X	X
SURVEY_46	0	0.981486	0.0185138	Commercial Canada	GrandForks, BritishColumbia, Canada	1/2 thorax	Agena iPLEX Gold SNP Array
SURVEY_462	0	0.983999	0.016001	Commercial Canada	Summerland, BritishColumbia, Canada	1/2 thorax	Agena iPLEX Gold SNP Array	X	X
SURVEY_463	0	0.983687	0.0163127	Commercial Canada	Summerland, BritishColumbia, Canada	1/2 thorax	Agena iPLEX Gold SNP Array	X	X
SURVEY_464	0	0.983679	0.0163209	Commercial Canada	Summerland, BritishColumbia, Canada	1/2 thorax	Agena iPLEX Gold SNP Array	X	X
SURVEY_465	0	0.985018	0.014982	Commercial Canada	Summerland, BritishColumbia, Canada	1/2 thorax	Agena iPLEX Gold SNP Array	X	X
SURVEY_47	0	0.980501	0.0194993	Commercial Canada	GrandForks, BritishColumbia, Canada	1/2 thorax	Agena iPLEX Gold SNP Array
SURVEY_484	0	0.984932	0.0150677	Commercial Canada	Morden, Manitoba, Canada	1/2 thorax	Agena iPLEX Gold SNP Array	X	X
SURVEY_485	0	0.984932	0.0150677	Commercial Canada	Morden, Manitoba, Canada	1/2 thorax	Agena iPLEX Gold SNP Array	X	X
SURVEY_486	0	0.979221	0.0207786	Commercial Canada	Morden, Manitoba, Canada	1/2 thorax	Agena iPLEX Gold SNP Array
SURVEY_487	0	0.984158	0.0158423	Commercial Canada	Morden, Manitoba, Canada	1/2 thorax	Agena iPLEX Gold SNP Array	X	X
SURVEY_488	0	0.979051	0.0209492	Commercial Canada	Morden, Manitoba, Canada	1/2 thorax	Agena iPLEX Gold SNP Array
SURVEY_489	0	0.984932	0.0150677	Commercial Canada	Morden, Manitoba, Canada	1/2 thorax	Agena iPLEX Gold SNP Array	X	X
SURVEY_49	0	0.939838	0.060162	Commercial Canada	GrandForks, BritishColumbia, Canada	1/2 thorax	Agena iPLEX Gold SNP Array
SURVEY_490	0	0.982463	0.0175372	Commercial Canada	Pointe-aux-Outardes, Quebec, Canada	1/2 thorax	Agena iPLEX Gold SNP Array	X	X
SURVEY_491	0	0.97655	0.0234499	Commercial Canada	Pointe-aux-Outardes, Quebec, Canada	1/2 thorax	Agena iPLEX Gold SNP Array	X	X
SURVEY_492	0	0.899332	0.100668	Commercial Canada	Pointe-aux-Outardes, Quebec, Canada	1/2 thorax	Agena iPLEX Gold SNP Array
SURVEY_493	0	0.983251	0.0167486	Commercial Canada	Pointe-aux-Outardes, Quebec, Canada	1/2 thorax	Agena iPLEX Gold SNP Array
SURVEY_494	0	0.982371	0.0176291	Commercial Canada	Pointe-aux-Outardes, Quebec, Canada	1/2 thorax	Agena iPLEX Gold SNP Array	X	X
SURVEY_496	0	0.983544	0.0164559	Commercial Canada	Peel, NewBrunswick, Canada	1/2 thorax	Agena iPLEX Gold SNP Array	X	X
SURVEY_497	0	0.984932	0.0150677	Commercial Canada	Peel, NewBrunswick, Canada	1/2 thorax	Agena iPLEX Gold SNP Array	X	X
SURVEY_498	0	0.982247	0.0177531	Commercial Canada	Peel, NewBrunswick, Canada	1/2 thorax	Agena iPLEX Gold SNP Array	X	X
SURVEY_499	0	0.9834	0.0166001	Commercial Canada	Peel, NewBrunswick, Canada	1/2 thorax	Agena iPLEX Gold SNP Array	X	X
SURVEY_5	0	0.931155	0.0688449	Commercial Canada	GrandForks, BritishColumbia, Canada	1/2 thorax	Agena iPLEX Gold SNP Array
SURVEY_50	0	0.982883	0.0171172	Commercial Canada	GrandForks, BritishColumbia, Canada	1/2 thorax	Agena iPLEX Gold SNP Array
SURVEY_508	0	0.984473	0.0155273	Commercial Canada	Greenfield, NovaScotia, Canada	1/2 thorax	Agena iPLEX Gold SNP Array	X	X
SURVEY_511	0	0.982987	0.0170133	Commercial Canada	Greenfield, NovaScotia, Canada	1/2 thorax	Agena iPLEX Gold SNP Array	X	X
SURVEY_512	0	0.984932	0.0150677	Commercial Canada	Greenfield, NovaScotia, Canada	1/2 thorax	Agena iPLEX Gold SNP Array	X	X
SURVEY_513	0	0.984158	0.0158423	Commercial Canada	Greenfield, NovaScotia, Canada	1/2 thorax	Agena iPLEX Gold SNP Array	X	X
SURVEY_52	0	0.915162	0.0848383	Commercial Canada	GrandForks, BritishColumbia, Canada	1/2 thorax	Agena iPLEX Gold SNP Array
SURVEY_520	0	0.984932	0.0150677	Commercial Canada	Quebec, Quebec, Canada	1/2 thorax	Agena iPLEX Gold SNP Array	X	X
SURVEY_521	0	0.984932	0.0150677	Commercial Canada	Quebec, Quebec, Canada	1/2 thorax	Agena iPLEX Gold SNP Array	X	X
SURVEY_522	0	0.982145	0.017855	Commercial Canada	Quebec, Quebec, Canada	1/2 thorax	Agena iPLEX Gold SNP Array	X	X
SURVEY_523	0	0.984932	0.0150677	Commercial Canada	Quebec, Quebec, Canada	1/2 thorax	Agena iPLEX Gold SNP Array	X	X
SURVEY_524	0	0.978829	0.021171	Commercial Canada	Quebec, Quebec, Canada	1/2 thorax	Agena iPLEX Gold SNP Array
SURVEY_525	0	0.98349	0.0165099	Commercial Canada	Quebec, Quebec, Canada	1/2 thorax	Agena iPLEX Gold SNP Array	X	X
SURVEY_53	0	0.958734	0.0412657	Commercial Canada	GrandForks, BritishColumbia, Canada	1/2 thorax	Agena iPLEX Gold SNP Array
SURVEY_544	0	0.984932	0.0150677	Commercial Canada	Toronto, Ontario, Canada	1/2 thorax	Agena iPLEX Gold SNP Array	X	X
SURVEY_545	0	0.976004	0.0239965	Commercial Canada	Toronto, Ontario, Canada	1/2 thorax	Agena iPLEX Gold SNP Array
SURVEY_546	0	0.982401	0.0175989	Commercial Canada	Toronto, Ontario, Canada	1/2 thorax	Agena iPLEX Gold SNP Array	X	X
SURVEY_547	0	0.984932	0.0150677	Commercial Canada	Toronto, Ontario, Canada	1/2 thorax	Agena iPLEX Gold SNP Array	X	X
SURVEY_548	0	0.980516	0.0194843	Commercial Canada	Toronto, Ontario, Canada	1/2 thorax	Agena iPLEX Gold SNP Array	X	X
SURVEY_549	0	0.98391	0.0160898	Commercial Canada	Toronto, Ontario, Canada	1/2 thorax	Agena iPLEX Gold SNP Array	X	X
SURVEY_55	0	0.981026	0.0189738	Commercial Canada	GrandForks, BritishColumbia, Canada	1/2 thorax	Agena iPLEX Gold SNP Array
SURVEY_550	0	0.983508	0.0164923	Commercial Canada	CapeBreton, NovaScotia, Canada	1/2 thorax	Agena iPLEX Gold SNP Array	X	X
SURVEY_551	0	0.982181	0.0178195	Commercial Canada	CapeBreton, NovaScotia, Canada	1/2 thorax	Agena iPLEX Gold SNP Array	X	X
SURVEY_553	0	0.979566	0.020434	Commercial Canada	CapeBreton, NovaScotia, Canada	1/2 thorax	Agena iPLEX Gold SNP Array
SURVEY_554	0	0.981002	0.0189983	Commercial Canada	CapeBreton, NovaScotia, Canada	1/2 thorax	Agena iPLEX Gold SNP Array	X	X
SURVEY_555	0	0.982718	0.0172819	Commercial Canada	CapeBreton, NovaScotia, Canada	1/2 thorax	Agena iPLEX Gold SNP Array	X	X
SURVEY_558	0	0.982145	0.0178545	Commercial Canada	HalfmoonBay, BritishColumbia, Canada	1/2 thorax	Agena iPLEX Gold SNP Array	X	X
SURVEY_559	0	0.98349	0.0165099	Commercial Canada	HalfmoonBay, BritishColumbia, Canada	1/2 thorax	Agena iPLEX Gold SNP Array	X	X
SURVEY_56	0	0.984932	0.0150677	Commercial Canada	GrandForks, BritishColumbia, Canada	1/2 thorax	Agena iPLEX Gold SNP Array	X	X
SURVEY_560	0	0.984158	0.0158423	Commercial Canada	HalfmoonBay, BritishColumbia, Canada	1/2 thorax	Agena iPLEX Gold SNP Array	X	X
SURVEY_561	0	0.977899	0.0221006	Commercial Canada	HalfmoonBay, BritishColumbia, Canada	1/2 thorax	Agena iPLEX Gold SNP Array
SURVEY_568	0	0.984932	0.0150677	Commercial Canada	Guelph, Ontario, Canada	1/2 thorax	Agena iPLEX Gold SNP Array	X	X
SURVEY_569	0	0.980135	0.0198649	Commercial Canada	Guelph, Ontario, Canada	1/2 thorax	Agena iPLEX Gold SNP Array
SURVEY_57	0	0.981349	0.0186513	Commercial Canada	GrandForks, BritishColumbia, Canada	1/2 thorax	Agena iPLEX Gold SNP Array	X	X
SURVEY_570	0	0.984932	0.0150677	Commercial Canada	Guelph, Ontario, Canada	1/2 thorax	Agena iPLEX Gold SNP Array	X	X
SURVEY_571	0	0.982194	0.0178062	Commercial Canada	Guelph, Ontario, Canada	1/2 thorax	Agena iPLEX Gold SNP Array
SURVEY_572	0	0.984884	0.0151164	Commercial Canada	Guelph, Ontario, Canada	1/2 thorax	Agena iPLEX Gold SNP Array	X	X
SURVEY_573	0	0.982063	0.0179374	Commercial Canada	Guelph, Ontario, Canada	1/2 thorax	Agena iPLEX Gold SNP Array
SURVEY_574	0	0.984932	0.0150677	Commercial Canada	Salisbury, NewBrunswick, Canada	1/2 thorax	Agena iPLEX Gold SNP Array	X	X
SURVEY_575	0	0.981649	0.0183508	Commercial Canada	Salisbury, NewBrunswick, Canada	1/2 thorax	Agena iPLEX Gold SNP Array
SURVEY_576	0	0.984932	0.0150677	Commercial Canada	Salisbury, NewBrunswick, Canada	1/2 thorax	Agena iPLEX Gold SNP Array	X	X
SURVEY_579	0	0.983745	0.016255	Commercial Canada	Salisbury, NewBrunswick, Canada	1/2 thorax	Agena iPLEX Gold SNP Array	X	X
SURVEY_58	0	0.981981	0.0180188	Commercial Canada	GrandForks, BritishColumbia, Canada	1/2 thorax	Agena iPLEX Gold SNP Array
SURVEY_580	0	0.983679	0.0163209	Commercial Canada	Smithers, BritishColumbia, Canada	1/2 thorax	Agena iPLEX Gold SNP Array	X	X
SURVEY_581	0	0.984158	0.0158423	Commercial Canada	Smithers, BritishColumbia, Canada	1/2 thorax	Agena iPLEX Gold SNP Array	X	X
SURVEY_582	0	0.984932	0.0150677	Commercial Canada	Smithers, BritishColumbia, Canada	1/2 thorax	Agena iPLEX Gold SNP Array	X	X
SURVEY_583	0	0.98349	0.0165099	Commercial Canada	Smithers, BritishColumbia, Canada	1/2 thorax	Agena iPLEX Gold SNP Array	X	X
SURVEY_584	0	0.983127	0.0168732	Commercial Canada	Smithers, BritishColumbia, Canada	1/2 thorax	Agena iPLEX Gold SNP Array	X	X
SURVEY_585	0	0.98349	0.0165099	Commercial Canada	Smithers, BritishColumbia, Canada	1/2 thorax	Agena iPLEX Gold SNP Array	X	X
SURVEY_586	0	0.981911	0.0180895	Commercial Canada	Deschambault, Quebec, Canada	1/2 thorax	Agena iPLEX Gold SNP Array	X	X
SURVEY_587	0	0.984932	0.0150677	Commercial Canada	Deschambault, Quebec, Canada	1/2 thorax	Agena iPLEX Gold SNP Array	X	X
SURVEY_588	0	0.983837	0.0161625	Commercial Canada	Deschambault, Quebec, Canada	1/2 thorax	Agena iPLEX Gold SNP Array	X	X
SURVEY_589	0	0.982215	0.0177847	Commercial Canada	Deschambault, Quebec, Canada	1/2 thorax	Agena iPLEX Gold SNP Array	X	X
SURVEY_59	0	0.966265	0.0337354	Commercial Canada	GrandForks, BritishColumbia, Canada	1/2 thorax	Agena iPLEX Gold SNP Array
SURVEY_590	0	0.983278	0.0167224	Commercial Canada	Deschambault, Quebec, Canada	1/2 thorax	Agena iPLEX Gold SNP Array	X	X
SURVEY_591	0	0.984932	0.0150677	Commercial Canada	Deschambault, Quebec, Canada	1/2 thorax	Agena iPLEX Gold SNP Array	X	X
SURVEY_598	0	0.982766	0.017234	Commercial Canada	PrinceGeorge, BritishColumbia, Canada	1/2 thorax	Agena iPLEX Gold SNP Array	X	X
SURVEY_599	0	0.982372	0.0176279	Commercial Canada	PrinceGeorge, BritishColumbia, Canada	1/2 thorax	Agena iPLEX Gold SNP Array	X	X
SURVEY_6	0	0.96276	0.0372399	Commercial Canada	GrandForks, BritishColumbia, Canada	1/2 thorax	Agena iPLEX Gold SNP Array
SURVEY_60	0	0.9814	0.0186002	Commercial Canada	GrandForks, BritishColumbia, Canada	1/2 thorax	Agena iPLEX Gold SNP Array
SURVEY_600	0	0.983508	0.0164923	Commercial Canada	PrinceGeorge, BritishColumbia, Canada	1/2 thorax	Agena iPLEX Gold SNP Array	X	X
SURVEY_601	0	0.984158	0.0158423	Commercial Canada	PrinceGeorge, BritishColumbia, Canada	1/2 thorax	Agena iPLEX Gold SNP Array	X	X
SURVEY_602	0	0.982053	0.0179473	Commercial Canada	PrinceGeorge, BritishColumbia, Canada	1/2 thorax	Agena iPLEX Gold SNP Array	X	X
SURVEY_603	0	0.983251	0.0167486	Commercial Canada	PrinceGeorge, BritishColumbia, Canada	1/2 thorax	Agena iPLEX Gold SNP Array
SURVEY_604	0	0.981637	0.0183628	Commercial Canada	Winnipeg, Manitoba, Canada	1/2 thorax	Agena iPLEX Gold SNP Array
SURVEY_605	0	0.984932	0.0150677	Commercial Canada	Winnipeg, Manitoba, Canada	1/2 thorax	Agena iPLEX Gold SNP Array	X	X
SURVEY_606	0	0.983251	0.0167486	Commercial Canada	Winnipeg, Manitoba, Canada	1/2 thorax	Agena iPLEX Gold SNP Array
SURVEY_607	0	0.982331	0.017669	Commercial Canada	Winnipeg, Manitoba, Canada	1/2 thorax	Agena iPLEX Gold SNP Array	X	X
SURVEY_608	0	0.984932	0.0150677	Commercial Canada	Winnipeg, Manitoba, Canada	1/2 thorax	Agena iPLEX Gold SNP Array	X	X
SURVEY_609	0	0.984932	0.0150677	Commercial Canada	Winnipeg, Manitoba, Canada	1/2 thorax	Agena iPLEX Gold SNP Array	X	X
SURVEY_61	0	0.984932	0.0150677	Commercial Canada	GrandForks, BritishColumbia, Canada	1/2 thorax	Agena iPLEX Gold SNP Array	X	X
SURVEY_613	0	0.984932	0.0150677	Commercial Canada	Orillia, Ontario, Canada	1/2 thorax	Agena iPLEX Gold SNP Array	X	X
SURVEY_616	0	0.984932	0.0150677	Commercial Canada	St.Nicolas, Quebec, Canada	1/2 thorax	Agena iPLEX Gold SNP Array	X	X
SURVEY_617	0	0.983251	0.0167486	Commercial Canada	St.Nicolas, Quebec, Canada	1/2 thorax	Agena iPLEX Gold SNP Array
SURVEY_618	0	0.981649	0.0183508	Commercial Canada	St.Nicolas, Quebec, Canada	1/2 thorax	Agena iPLEX Gold SNP Array
SURVEY_619	0	0.984158	0.0158423	Commercial Canada	St.Nicolas, Quebec, Canada	1/2 thorax	Agena iPLEX Gold SNP Array	X	X
SURVEY_620	0	0.98289	0.0171103	Commercial Canada	St.Nicolas, Quebec, Canada	1/2 thorax	Agena iPLEX Gold SNP Array	X	X
SURVEY_621	0	0.984932	0.0150677	Commercial Canada	St.Nicolas, Quebec, Canada	1/2 thorax	Agena iPLEX Gold SNP Array	X	X
SURVEY_628	0	0.982371	0.0176291	Commercial Canada	Mactaquac, NewBrunswick, Canada	1/2 thorax	Agena iPLEX Gold SNP Array	X	X
SURVEY_629	0	0.98391	0.0160895	Commercial Canada	Mactaquac, NewBrunswick, Canada	1/2 thorax	Agena iPLEX Gold SNP Array	X	X
SURVEY_63	0	0.979721	0.0202788	Commercial Canada	GrandForks, BritishColumbia, Canada	1/2 thorax	Agena iPLEX Gold SNP Array
SURVEY_630	0	0.984932	0.0150677	Commercial Canada	Mactaquac, NewBrunswick, Canada	1/2 thorax	Agena iPLEX Gold SNP Array	X	X
SURVEY_631	0	0.98349	0.0165099	Commercial Canada	Mactaquac, NewBrunswick, Canada	1/2 thorax	Agena iPLEX Gold SNP Array	X	X
SURVEY_632	0	0.984158	0.0158423	Commercial Canada	Mactaquac, NewBrunswick, Canada	1/2 thorax	Agena iPLEX Gold SNP Array	X	X
SURVEY_633	0	0.984601	0.0153994	Commercial Canada	Mactaquac, NewBrunswick, Canada	1/2 thorax	Agena iPLEX Gold SNP Array	X	X
SURVEY_634	0	0.982391	0.0176092	Commercial Canada	Kamloops, BritishColumbia, Canada	1/2 thorax	Agena iPLEX Gold SNP Array
SURVEY_635	0	0.98349	0.0165099	Commercial Canada	Kamloops, BritishColumbia, Canada	1/2 thorax	Agena iPLEX Gold SNP Array	X	X
SURVEY_636	0	0.984932	0.0150677	Commercial Canada	Kamloops, BritishColumbia, Canada	1/2 thorax	Agena iPLEX Gold SNP Array	X	X
SURVEY_637	0	0.982315	0.0176846	Commercial Canada	Kamloops, BritishColumbia, Canada	1/2 thorax	Agena iPLEX Gold SNP Array
SURVEY_638	0	0.98069	0.0193096	Commercial Canada	Kamloops, BritishColumbia, Canada	1/2 thorax	Agena iPLEX Gold SNP Array
SURVEY_639	0	0.984932	0.0150677	Commercial Canada	Kamloops, BritishColumbia, Canada	1/2 thorax	Agena iPLEX Gold SNP Array	X	X
SURVEY_64	0	0.983508	0.0164923	Commercial Canada	GrandForks, BritishColumbia, Canada	1/2 thorax	Agena iPLEX Gold SNP Array	X	X
SURVEY_65	0	0.969099	0.0309008	Commercial Canada	GrandForks, BritishColumbia, Canada	1/2 thorax	Agena iPLEX Gold SNP Array
SURVEY_652	0	0.984932	0.0150677	Commercial Canada	Gibsons, BritishColumbia, Canada	1/2 thorax	Agena iPLEX Gold SNP Array	X	X
SURVEY_653	0	0.983805	0.0161954	Commercial Canada	Gibsons, BritishColumbia, Canada	1/2 thorax	Agena iPLEX Gold SNP Array	X	X
SURVEY_658	0	0.980981	0.0190186	Commercial Canada	108MileRanch, BritishColumbia, Canada	1/2 thorax	Agena iPLEX Gold SNP Array
SURVEY_660	0	0.98193	0.0180702	Commercial Canada	108MileRanch, BritishColumbia, Canada	1/2 thorax	Agena iPLEX Gold SNP Array	X	X
SURVEY_663	0	0.979895	0.0201053	Commercial Canada	108MileRanch, BritishColumbia, Canada	1/2 thorax	Agena iPLEX Gold SNP Array
SURVEY_665	0	0.984932	0.0150677	Commercial Canada	Comox, BritishColumbia, Canada	1/2 thorax	Agena iPLEX Gold SNP Array	X	X
SURVEY_667	0	0.984932	0.0150677	Commercial Canada	Comox, BritishColumbia, Canada	1/2 thorax	Agena iPLEX Gold SNP Array	X	X
SURVEY_669	0	0.98349	0.0165099	Commercial Canada	Comox, BritishColumbia, Canada	1/2 thorax	Agena iPLEX Gold SNP Array	X	X
SURVEY_67	0	0.981026	0.0189738	Commercial Canada	GrandForks, BritishColumbia, Canada	1/2 thorax	Agena iPLEX Gold SNP Array
SURVEY_69	0	0.980464	0.0195356	Commercial Canada	GrandForks, BritishColumbia, Canada	1/2 thorax	Agena iPLEX Gold SNP Array
SURVEY_690	0	0.984932	0.0150677	Commercial Canada	108MileRanch, BritishColumbia, Canada	1/2 thorax	Agena iPLEX Gold SNP Array	X	X
SURVEY_691	0	0.98349	0.0165099	Commercial Canada	108MileRanch, BritishColumbia, Canada	1/2 thorax	Agena iPLEX Gold SNP Array	X	X
SURVEY_692	0	0.982642	0.0173584	Commercial Canada	108MileRanch, BritishColumbia, Canada	1/2 thorax	Agena iPLEX Gold SNP Array	X	X
SURVEY_693	0	0.982571	0.0174292	Commercial Canada	108MileRanch, BritishColumbia, Canada	1/2 thorax	Agena iPLEX Gold SNP Array
SURVEY_694	0	0.983534	0.0164661	Commercial Canada	Miramichi, NewBrunswick, Canada	1/2 thorax	Agena iPLEX Gold SNP Array	X	X
SURVEY_695	0	0.982642	0.0173584	Commercial Canada	Miramichi, NewBrunswick, Canada	1/2 thorax	Agena iPLEX Gold SNP Array	X	X
SURVEY_696	0	0.980438	0.019562	Commercial Canada	Miramichi, NewBrunswick, Canada	1/2 thorax	Agena iPLEX Gold SNP Array	X	X
SURVEY_697	0	0.98416	0.0158403	Commercial Canada	Miramichi, NewBrunswick, Canada	1/2 thorax	Agena iPLEX Gold SNP Array	X	X
SURVEY_698	0	0.984158	0.0158423	Commercial Canada	Miramichi, NewBrunswick, Canada	1/2 thorax	Agena iPLEX Gold SNP Array	X	X
SURVEY_699	0	0.984932	0.0150677	Commercial Canada	Miramichi, NewBrunswick, Canada	1/2 thorax	Agena iPLEX Gold SNP Array	X	X
SURVEY_700	0	0.984158	0.0158423	Commercial Canada	FrenchLake, NewBrunswick, Canada	1/2 thorax	Agena iPLEX Gold SNP Array	X	X
SURVEY_701	0	0.984932	0.0150677	Commercial Canada	FrenchLake, NewBrunswick, Canada	1/2 thorax	Agena iPLEX Gold SNP Array	X	X
SURVEY_702	0	0.984158	0.0158423	Commercial Canada	FrenchLake, NewBrunswick, Canada	1/2 thorax	Agena iPLEX Gold SNP Array	X	X
SURVEY_703	0	0.984158	0.0158423	Commercial Canada	FrenchLake, NewBrunswick, Canada	1/2 thorax	Agena iPLEX Gold SNP Array	X	X
SURVEY_704	0	0.98266	0.0173399	Commercial Canada	FrenchLake, NewBrunswick, Canada	1/2 thorax	Agena iPLEX Gold SNP Array	X	X
SURVEY_705	0	0.984932	0.0150677	Commercial Canada	FrenchLake, NewBrunswick, Canada	1/2 thorax	Agena iPLEX Gold SNP Array	X	X
SURVEY_706	0	0.984932	0.0150677	Commercial Canada	Courtenay, BritishColumbia, Canada	1/2 thorax	Agena iPLEX Gold SNP Array	X	X
SURVEY_707	0	0.984932	0.0150677	Commercial Canada	Courtenay, BritishColumbia, Canada	1/2 thorax	Agena iPLEX Gold SNP Array	X	X
SURVEY_709	0	0.984191	0.0158087	Commercial Canada	Courtenay, BritishColumbia, Canada	1/2 thorax	Agena iPLEX Gold SNP Array	X	X
SURVEY_710	0	0.982642	0.0173584	Commercial Canada	Courtenay, BritishColumbia, Canada	1/2 thorax	Agena iPLEX Gold SNP Array	X	X
SURVEY_711	0	0.984601	0.0153994	Commercial Canada	Courtenay, BritishColumbia, Canada	1/2 thorax	Agena iPLEX Gold SNP Array	X	X
SURVEY_719	0	0.983392	0.0166075	Commercial Canada	100MileHouse, BritishColumbia, Canada	1/2 thorax	Agena iPLEX Gold SNP Array	X	X
SURVEY_720	0	0.985018	0.014982	Commercial Canada	100MileHouse, BritishColumbia, Canada	1/2 thorax	Agena iPLEX Gold SNP Array	X	X
SURVEY_723	0	0.982688	0.0173123	Commercial Canada	100MileHouse, BritishColumbia, Canada	1/2 thorax	Agena iPLEX Gold SNP Array	X	X
SURVEY_730	0	0.982642	0.0173584	Commercial Canada	Ravenna, Ontario, Canada	1/2 thorax	Agena iPLEX Gold SNP Array	X	X
SURVEY_731	0	0.983423	0.0165773	Commercial Canada	Ravenna, Ontario, Canada	1/2 thorax	Agena iPLEX Gold SNP Array
SURVEY_737	0	0.983251	0.0167486	Commercial Canada	Montreal, Quebec, Canada	1/2 thorax	Agena iPLEX Gold SNP Array
SURVEY_742	0	0.97913	0.0208697	Commercial Canada	Toronto, Ontario, Canada	1/2 thorax	Agena iPLEX Gold SNP Array
SURVEY_743	0	0.984932	0.0150677	Commercial Canada	Toronto, Ontario, Canada	1/2 thorax	Agena iPLEX Gold SNP Array	X	X
SURVEY_745	0	0.984932	0.0150677	Commercial Canada	Toronto, Ontario, Canada	1/2 thorax	Agena iPLEX Gold SNP Array	X	X
SURVEY_746	0	0.984532	0.0154682	Commercial Canada	Toronto, Ontario, Canada	1/2 thorax	Agena iPLEX Gold SNP Array	X	X
SURVEY_747	0	0.982151	0.0178486	Commercial Canada	Toronto, Ontario, Canada	1/2 thorax	Agena iPLEX Gold SNP Array
SURVEY_748	0	0.984932	0.0150677	Commercial Canada	Toronto, Ontario, Canada	1/2 thorax	Agena iPLEX Gold SNP Array	X	X
SURVEY_749	0	0.984932	0.0150677	Commercial Canada	Toronto, Ontario, Canada	1/2 thorax	Agena iPLEX Gold SNP Array	X	X
SURVEY_750	0	0.980885	0.0191149	Commercial Canada	Toronto, Ontario, Canada	1/2 thorax	Agena iPLEX Gold SNP Array
SURVEY_751	0	0.984884	0.0151164	Commercial Canada	Toronto, Ontario, Canada	1/2 thorax	Agena iPLEX Gold SNP Array	X	X
SURVEY_754	0	0.983999	0.016001	Commercial Canada	Wawanesa, Manitoba, Canada	1/2 thorax	Agena iPLEX Gold SNP Array	X	X
SURVEY_755	0	0.984932	0.0150677	Commercial Canada	Wawanesa, Manitoba, Canada	1/2 thorax	Agena iPLEX Gold SNP Array	X	X
SURVEY_756	0	0.984932	0.0150677	Commercial Canada	Wawanesa, Manitoba, Canada	1/2 thorax	Agena iPLEX Gold SNP Array	X	X
SURVEY_757	0	0.984932	0.0150677	Commercial Canada	Wawanesa, Manitoba, Canada	1/2 thorax	Agena iPLEX Gold SNP Array	X	X
SURVEY_758	0	0.981574	0.0184257	Commercial Canada	Wawanesa, Manitoba, Canada	1/2 thorax	Agena iPLEX Gold SNP Array
SURVEY_759	0	0.98349	0.0165099	Commercial Canada	Wawanesa, Manitoba, Canada	1/2 thorax	Agena iPLEX Gold SNP Array	X	X
SURVEY_76	0	0.983115	0.0168855	Commercial Canada	FortMacleod, Alberta, Canada	1/2 thorax	Agena iPLEX Gold SNP Array	X	X
SURVEY_760	0	0.984158	0.0158423	Commercial Canada	Saanich, BritishColumbia, Canada	1/2 thorax	Agena iPLEX Gold SNP Array	X	X
SURVEY_761	0	0.98349	0.0165099	Commercial Canada	Saanich, BritishColumbia, Canada	1/2 thorax	Agena iPLEX Gold SNP Array	X	X
SURVEY_762	0	0.981182	0.018818	Commercial Canada	Saanich, BritishColumbia, Canada	1/2 thorax	Agena iPLEX Gold SNP Array	X	X
SURVEY_763	0	0.984158	0.0158423	Commercial Canada	Saanich, BritishColumbia, Canada	1/2 thorax	Agena iPLEX Gold SNP Array	X	X
SURVEY_764	0	0.983789	0.0162111	Commercial Canada	Saanich, BritishColumbia, Canada	1/2 thorax	Agena iPLEX Gold SNP Array	X	X
SURVEY_765	0	0.981884	0.0181162	Commercial Canada	Saanich, BritishColumbia, Canada	1/2 thorax	Agena iPLEX Gold SNP Array
SURVEY_767	0	0.983544	0.0164559	Commercial Canada	Neustadt, Ontario, Canada	1/2 thorax	Agena iPLEX Gold SNP Array	X	X
SURVEY_771	0	0.982287	0.0177127	Commercial Canada	Neustadt, Ontario, Canada	1/2 thorax	Agena iPLEX Gold SNP Array
SURVEY_772	0	0.899072	0.100928	Commercial Canada	AnnapolisRoyal, NovaScotia, Canada	1/2 thorax	Agena iPLEX Gold SNP Array
SURVEY_773	0	0.979619	0.0203811	Commercial Canada	AnnapolisRoyal, NovaScotia, Canada	1/2 thorax	Agena iPLEX Gold SNP Array
SURVEY_774	0	0.980924	0.0190759	Commercial Canada	AnnapolisRoyal, NovaScotia, Canada	1/2 thorax	Agena iPLEX Gold SNP Array
SURVEY_775	0	0.983701	0.016299	Commercial Canada	AnnapolisRoyal, NovaScotia, Canada	1/2 thorax	Agena iPLEX Gold SNP Array	X	X
SURVEY_776	0	0.983508	0.0164923	Commercial Canada	AnnapolisRoyal, NovaScotia, Canada	1/2 thorax	Agena iPLEX Gold SNP Array	X	X
SURVEY_777	0	0.977944	0.0220558	Commercial Canada	AnnapolisRoyal, NovaScotia, Canada	1/2 thorax	Agena iPLEX Gold SNP Array
SURVEY_78	0	0.984932	0.0150677	Commercial Canada	FortMacleod, Alberta, Canada	1/2 thorax	Agena iPLEX Gold SNP Array	X	X
SURVEY_79	0	0.983329	0.016671	Commercial Canada	FortMacleod, Alberta, Canada	1/2 thorax	Agena iPLEX Gold SNP Array	X	X
SURVEY_797	0	0.98349	0.0165099	Commercial Canada	DenmanIsland, BritishColumbia, Canada	1/2 thorax	Agena iPLEX Gold SNP Array	X	X
SURVEY_798	0	0.98349	0.0165099	Commercial Canada	DenmanIsland, BritishColumbia, Canada	1/2 thorax	Agena iPLEX Gold SNP Array	X	X
SURVEY_799	0	0.981532	0.0184677	Commercial Canada	DenmanIsland, BritishColumbia, Canada	1/2 thorax	Agena iPLEX Gold SNP Array	X	X
SURVEY_8	0	0.970597	0.0294028	Commercial Canada	GrandForks, BritishColumbia, Canada	1/2 thorax	Agena iPLEX Gold SNP Array
SURVEY_80	0	0.981932	0.0180676	Commercial Canada	FortMacleod, Alberta, Canada	1/2 thorax	Agena iPLEX Gold SNP Array
SURVEY_800	0	0.982987	0.0170134	Commercial Canada	DenmanIsland, BritishColumbia, Canada	1/2 thorax	Agena iPLEX Gold SNP Array	X	X
SURVEY_801	0	0.978624	0.0213758	Commercial Canada	DenmanIsland, BritishColumbia, Canada	1/2 thorax	Agena iPLEX Gold SNP Array	X	X
SURVEY_802	0	0.983508	0.0164923	Commercial Canada	Lorette, Manitoba, Canada	1/2 thorax	Agena iPLEX Gold SNP Array	X	X
SURVEY_803	0	0.984932	0.0150677	Commercial Canada	Lorette, Manitoba, Canada	1/2 thorax	Agena iPLEX Gold SNP Array	X	X
SURVEY_804	0	0.972441	0.027559	Commercial Canada	Lorette, Manitoba, Canada	1/2 thorax	Agena iPLEX Gold SNP Array
SURVEY_805	0	0.98349	0.0165099	Commercial Canada	Lorette, Manitoba, Canada	1/2 thorax	Agena iPLEX Gold SNP Array	X	X
SURVEY_806	0	0.981002	0.0189983	Commercial Canada	Lorette, Manitoba, Canada	1/2 thorax	Agena iPLEX Gold SNP Array	X	X
SURVEY_807	0	0.984932	0.0150677	Commercial Canada	Lorette, Manitoba, Canada	1/2 thorax	Agena iPLEX Gold SNP Array	X	X
SURVEY_808	0	0.981982	0.0180178	Commercial Canada	Saint-Didace, Quebec, Canada	1/2 thorax	Agena iPLEX Gold SNP Array
SURVEY_809	0	0.984532	0.0154682	Commercial Canada	Saint-Didace, Quebec, Canada	1/2 thorax	Agena iPLEX Gold SNP Array	X	X
SURVEY_81	0	0.984158	0.0158423	Commercial Canada	FortMacleod, Alberta, Canada	1/2 thorax	Agena iPLEX Gold SNP Array	X	X
SURVEY_810	0	0.984932	0.0150677	Commercial Canada	Saint-Didace, Quebec, Canada	1/2 thorax	Agena iPLEX Gold SNP Array	X	X
SURVEY_811	0	0.980937	0.0190631	Commercial Canada	Saint-Didace, Quebec, Canada	1/2 thorax	Agena iPLEX Gold SNP Array
SURVEY_812	0	0.984158	0.0158423	Commercial Canada	Saint-Didace, Quebec, Canada	1/2 thorax	Agena iPLEX Gold SNP Array	X	X
SURVEY_813	0	0.977787	0.0222132	Commercial Canada	Saint-Didace, Quebec, Canada	1/2 thorax	Agena iPLEX Gold SNP Array
SURVEY_82	0	0.984884	0.0151164	Commercial Canada	Armstrong, BritishColumbia, Canada	1/2 thorax	Agena iPLEX Gold SNP Array	X	X
SURVEY_821	0	0.981708	0.0182917	Commercial Canada	ThunderBay, Ontario, Canada	1/2 thorax	Agena iPLEX Gold SNP Array
SURVEY_822	0	0.983679	0.0163209	Commercial Canada	ThunderBay, Ontario, Canada	1/2 thorax	Agena iPLEX Gold SNP Array	X	X
SURVEY_83	0	0.975077	0.0249233	Commercial Canada	Armstrong, BritishColumbia, Canada	1/2 thorax	Agena iPLEX Gold SNP Array
SURVEY_835	0	0.957873	0.0421272	Commercial Canada	ThunderBay, Ontario, Canada	1/2 thorax	Agena iPLEX Gold SNP Array
SURVEY_838	0	0.98349	0.0165099	Commercial Canada	Arthurette, NewBrunswick, Canada	1/2 thorax	Agena iPLEX Gold SNP Array	X	X
SURVEY_839	0	0.982534	0.0174664	Commercial Canada	Arthurette, NewBrunswick, Canada	1/2 thorax	Agena iPLEX Gold SNP Array	X	X
SURVEY_84	0	0.984932	0.0150677	Commercial Canada	Armstrong, BritishColumbia, Canada	1/2 thorax	Agena iPLEX Gold SNP Array	X	X
SURVEY_840	0	0.981422	0.0185779	Commercial Canada	Arthurette, NewBrunswick, Canada	1/2 thorax	Agena iPLEX Gold SNP Array
SURVEY_841	0	0.984932	0.0150677	Commercial Canada	Arthurette, NewBrunswick, Canada	1/2 thorax	Agena iPLEX Gold SNP Array	X	X
SURVEY_842	0	0.981246	0.0187544	Commercial Canada	Arthurette, NewBrunswick, Canada	1/2 thorax	Agena iPLEX Gold SNP Array
SURVEY_843	0	0.970354	0.0296464	Commercial Canada	Arthurette, NewBrunswick, Canada	1/2 thorax	Agena iPLEX Gold SNP Array
SURVEY_844	0	0.984516	0.0154836	Commercial Canada	ThunderBay, Ontario, Canada	1/2 thorax	Agena iPLEX Gold SNP Array	X	X
SURVEY_845	0	0.978879	0.0211206	Commercial Canada	ThunderBay, Ontario, Canada	1/2 thorax	Agena iPLEX Gold SNP Array
SURVEY_846	0	0.983438	0.0165624	Commercial Canada	ThunderBay, Ontario, Canada	1/2 thorax	Agena iPLEX Gold SNP Array	X	X
SURVEY_847	0	0.984932	0.0150677	Commercial Canada	ThunderBay, Ontario, Canada	1/2 thorax	Agena iPLEX Gold SNP Array	X	X
SURVEY_848	0	0.984932	0.0150677	Commercial Canada	ThunderBay, Ontario, Canada	1/2 thorax	Agena iPLEX Gold SNP Array	X	X
SURVEY_849	0	0.983508	0.0164923	Commercial Canada	ThunderBay, Ontario, Canada	1/2 thorax	Agena iPLEX Gold SNP Array	X	X
SURVEY_85	0	0.975628	0.0243718	Commercial Canada	Armstrong, BritishColumbia, Canada	1/2 thorax	Agena iPLEX Gold SNP Array
SURVEY_852	0	0.981969	0.0180309	Commercial Canada	Murillo, Ontario, Canada	1/2 thorax	Agena iPLEX Gold SNP Array	X	X
SURVEY_853	0	0.983508	0.0164923	Commercial Canada	Murillo, Ontario, Canada	1/2 thorax	Agena iPLEX Gold SNP Array	X	X
SURVEY_854	0	0.983526	0.016474	Commercial Canada	Murillo, Ontario, Canada	1/2 thorax	Agena iPLEX Gold SNP Array	X	X
SURVEY_855	0	0.978196	0.0218037	Commercial Canada	Murillo, Ontario, Canada	1/2 thorax	Agena iPLEX Gold SNP Array	X	X
SURVEY_86	0	0.979405	0.020595	Commercial Canada	Armstrong, BritishColumbia, Canada	1/2 thorax	Agena iPLEX Gold SNP Array
SURVEY_862	0	0.983251	0.0167486	Commercial Canada	Toronto, Ontario, Canada	1/2 thorax	Agena iPLEX Gold SNP Array
SURVEY_863	0	0.983086	0.0169143	Commercial Canada	Toronto, Ontario, Canada	1/2 thorax	Agena iPLEX Gold SNP Array	X	X
SURVEY_864	0	0.984932	0.0150677	Commercial Canada	Toronto, Ontario, Canada	1/2 thorax	Agena iPLEX Gold SNP Array	X	X
SURVEY_865	0	0.983508	0.0164923	Commercial Canada	Toronto, Ontario, Canada	1/2 thorax	Agena iPLEX Gold SNP Array	X	X
SURVEY_866	0	0.984106	0.0158936	Commercial Canada	Toronto, Ontario, Canada	1/2 thorax	Agena iPLEX Gold SNP Array	X	X
SURVEY_867	0	0.982406	0.0175942	Commercial Canada	Toronto, Ontario, Canada	1/2 thorax	Agena iPLEX Gold SNP Array	X	X
SURVEY_869	0	0.984932	0.0150677	Commercial Canada	SlateRiver, Ontario, Canada	1/2 thorax	Agena iPLEX Gold SNP Array	X	X
SURVEY_87	0	0.980078	0.0199218	Commercial Canada	Armstrong, BritishColumbia, Canada	1/2 thorax	Agena iPLEX Gold SNP Array
SURVEY_870	0	0.983018	0.0169824	Commercial Canada	SlateRiver, Ontario, Canada	1/2 thorax	Agena iPLEX Gold SNP Array	X	X
SURVEY_871	0	0.981987	0.0180127	Commercial Canada	SlateRiver, Ontario, Canada	1/2 thorax	Agena iPLEX Gold SNP Array	X	X
SURVEY_872	0	0.983526	0.016474	Commercial Canada	SlateRiver, Ontario, Canada	1/2 thorax	Agena iPLEX Gold SNP Array	X	X
SURVEY_873	0	0.981833	0.0181668	Commercial Canada	SlateRiver, Ontario, Canada	1/2 thorax	Agena iPLEX Gold SNP Array	X	X
SURVEY_88	0	0.958635	0.0413647	Commercial Canada	Scandia, Alberta, Canada	1/2 thorax	Agena iPLEX Gold SNP Array
SURVEY_886	0	0.984158	0.0158423	Commercial Canada	Lethbridge, Alberta, Canada	1/2 thorax	Agena iPLEX Gold SNP Array	X	X
SURVEY_887	0	0.98349	0.0165099	Commercial Canada	Lethbridge, Alberta, Canada	1/2 thorax	Agena iPLEX Gold SNP Array	X	X
SURVEY_888	0	0.983745	0.016255	Commercial Canada	Lethbridge, Alberta, Canada	1/2 thorax	Agena iPLEX Gold SNP Array	X	X
SURVEY_889	0	0.983705	0.016295	Commercial Canada	Lethbridge, Alberta, Canada	1/2 thorax	Agena iPLEX Gold SNP Array	X	X
SURVEY_89	0	0.976646	0.0233538	Commercial Canada	Scandia, Alberta, Canada	1/2 thorax	Agena iPLEX Gold SNP Array
SURVEY_890	0	0.98349	0.0165099	Commercial Canada	Lethbridge, Alberta, Canada	1/2 thorax	Agena iPLEX Gold SNP Array	X	X
SURVEY_891	0	0.984006	0.0159937	Commercial Canada	Lethbridge, Alberta, Canada	1/2 thorax	Agena iPLEX Gold SNP Array	X	X
SURVEY_892	0	0.984158	0.0158423	Commercial Canada	FortMacleod, Alberta, Canada	1/2 thorax	Agena iPLEX Gold SNP Array	X	X
SURVEY_893	0	0.983809	0.016191	Commercial Canada	FortMacleod, Alberta, Canada	1/2 thorax	Agena iPLEX Gold SNP Array	X	X
SURVEY_894	0	0.982642	0.0173584	Commercial Canada	FortMacleod, Alberta, Canada	1/2 thorax	Agena iPLEX Gold SNP Array	X	X
SURVEY_895	0	0.972962	0.0270376	Commercial Canada	FortMacleod, Alberta, Canada	1/2 thorax	Agena iPLEX Gold SNP Array
SURVEY_896	0	0.984932	0.0150677	Commercial Canada	FortMacleod, Alberta, Canada	1/2 thorax	Agena iPLEX Gold SNP Array	X	X
SURVEY_897	0	0.981465	0.0185347	Commercial Canada	FortMacleod, Alberta, Canada	1/2 thorax	Agena iPLEX Gold SNP Array	X	X
SURVEY_898	0	0.980514	0.0194857	Commercial Canada	Brooks, Alberta, Canada	1/2 thorax	Agena iPLEX Gold SNP Array
SURVEY_899	0	0.984932	0.0150677	Commercial Canada	Brooks, Alberta, Canada	1/2 thorax	Agena iPLEX Gold SNP Array	X	X
SURVEY_9	0	0.978919	0.0210811	Commercial Canada	GrandForks, BritishColumbia, Canada	1/2 thorax	Agena iPLEX Gold SNP Array
SURVEY_90	0	0.984158	0.0158423	Commercial Canada	Scandia, Alberta, Canada	1/2 thorax	Agena iPLEX Gold SNP Array	X	X
SURVEY_900	0	0.984932	0.0150677	Commercial Canada	Brooks, Alberta, Canada	1/2 thorax	Agena iPLEX Gold SNP Array	X	X
SURVEY_901	0	0.981911	0.0180895	Commercial Canada	Brooks, Alberta, Canada	1/2 thorax	Agena iPLEX Gold SNP Array
SURVEY_902	0	0.982525	0.0174747	Commercial Canada	Brooks, Alberta, Canada	1/2 thorax	Agena iPLEX Gold SNP Array	X	X
SURVEY_903	0	0.98193	0.0180702	Commercial Canada	Brooks, Alberta, Canada	1/2 thorax	Agena iPLEX Gold SNP Array	X	X
SURVEY_904	0	0.979964	0.0200362	Commercial Canada	Scandia, Alberta, Canada	1/2 thorax	Agena iPLEX Gold SNP Array
SURVEY_905	0	0.984932	0.0150677	Commercial Canada	Scandia, Alberta, Canada	1/2 thorax	Agena iPLEX Gold SNP Array	X	X
SURVEY_906	0	0.984932	0.0150677	Commercial Canada	Scandia, Alberta, Canada	1/2 thorax	Agena iPLEX Gold SNP Array	X	X
SURVEY_907	0	0.984932	0.0150677	Commercial Canada	Scandia, Alberta, Canada	1/2 thorax	Agena iPLEX Gold SNP Array	X	X
SURVEY_908	0	0.984158	0.0158423	Commercial Canada	Scandia, Alberta, Canada	1/2 thorax	Agena iPLEX Gold SNP Array	X	X
SURVEY_909	0	0.98349	0.0165099	Commercial Canada	Scandia, Alberta, Canada	1/2 thorax	Agena iPLEX Gold SNP Array	X	X
SURVEY_91	0	0.98136	0.0186405	Commercial Canada	Scandia, Alberta, Canada	1/2 thorax	Agena iPLEX Gold SNP Array
SURVEY_910	0	0.984532	0.0154682	Commercial Canada	Coaldale, Alberta, Canada	1/2 thorax	Agena iPLEX Gold SNP Array	X	X
SURVEY_911	0	0.981778	0.0182218	Commercial Canada	Coaldale, Alberta, Canada	1/2 thorax	Agena iPLEX Gold SNP Array
SURVEY_912	0	0.984932	0.0150677	Commercial Canada	Coaldale, Alberta, Canada	1/2 thorax	Agena iPLEX Gold SNP Array	X	X
SURVEY_913	0	0.984932	0.0150677	Commercial Canada	Coaldale, Alberta, Canada	1/2 thorax	Agena iPLEX Gold SNP Array	X	X
SURVEY_914	0	0.984932	0.0150677	Commercial Canada	Coaldale, Alberta, Canada	1/2 thorax	Agena iPLEX Gold SNP Array	X	X
SURVEY_916	0	0.979601	0.0203992	Commercial Canada	Granum, Alberta, Canada	1/2 thorax	Agena iPLEX Gold SNP Array
SURVEY_917	0	0.98197	0.0180303	Commercial Canada	Granum, Alberta, Canada	1/2 thorax	Agena iPLEX Gold SNP Array	X	X
SURVEY_918	0	0.979078	0.0209219	Commercial Canada	Granum, Alberta, Canada	1/2 thorax	Agena iPLEX Gold SNP Array
SURVEY_919	0	0.984932	0.0150677	Commercial Canada	Granum, Alberta, Canada	1/2 thorax	Agena iPLEX Gold SNP Array	X	X
SURVEY_92	0	0.982542	0.0174579	Commercial Canada	Scandia, Alberta, Canada	1/2 thorax	Agena iPLEX Gold SNP Array
SURVEY_920	0	0.983745	0.016255	Commercial Canada	Granum, Alberta, Canada	1/2 thorax	Agena iPLEX Gold SNP Array	X	X
SURVEY_921	0	0.983508	0.0164923	Commercial Canada	Granum, Alberta, Canada	1/2 thorax	Agena iPLEX Gold SNP Array	X	X
SURVEY_924	0	0.98175	0.0182501	Commercial Canada	Picton, Ontario, Canada	1/2 thorax	Agena iPLEX Gold SNP Array	X	X
SURVEY_925	0	0.984932	0.0150677	Commercial Canada	Picton, Ontario, Canada	1/2 thorax	Agena iPLEX Gold SNP Array	X	X
SURVEY_93	0	0.983343	0.0166566	Commercial Canada	Scandia, Alberta, Canada	1/2 thorax	Agena iPLEX Gold SNP Array	X	X
SURVEY_930	0	0.984932	0.0150677	Commercial Canada	Brookfield, NovaScotia, Canada	1/2 thorax	Agena iPLEX Gold SNP Array	X	X
SURVEY_931	0	0.981706	0.0182942	Commercial Canada	Brookfield, NovaScotia, Canada	1/2 thorax	Agena iPLEX Gold SNP Array	X	X
SURVEY_932	0	0.97777	0.0222295	Commercial Canada	Brookfield, NovaScotia, Canada	1/2 thorax	Agena iPLEX Gold SNP Array
SURVEY_933	0	0.98349	0.0165099	Commercial Canada	Brookfield, NovaScotia, Canada	1/2 thorax	Agena iPLEX Gold SNP Array	X	X
SURVEY_94	0	0.983544	0.0164559	Commercial Canada	Beaverlodge, Alberta, Canada	1/2 thorax	Agena iPLEX Gold SNP Array	X	X
SURVEY_946	0	0.980981	0.0190186	Commercial Canada	Saint-Marc-sur-Rishelieu, Quebec, Canada	1/2 thorax	Agena iPLEX Gold SNP Array	X	X
SURVEY_947	0	0.984158	0.0158423	Commercial Canada	Saint-Marc-sur-Rishelieu, Quebec, Canada	1/2 thorax	Agena iPLEX Gold SNP Array	X	X
SURVEY_948	0	0.982642	0.0173584	Commercial Canada	Saint-Marc-sur-Rishelieu, Quebec, Canada	1/2 thorax	Agena iPLEX Gold SNP Array	X	X
SURVEY_949	0	0.983534	0.0164661	Commercial Canada	Saint-Marc-sur-Rishelieu, Quebec, Canada	1/2 thorax	Agena iPLEX Gold SNP Array	X	X
SURVEY_95	0	0.98193	0.0180702	Commercial Canada	Beaverlodge, Alberta, Canada	1/2 thorax	Agena iPLEX Gold SNP Array	X	X
SURVEY_950	0	0.983822	0.0161776	Commercial Canada	Saint-Marc-sur-Rishelieu, Quebec, Canada	1/2 thorax	Agena iPLEX Gold SNP Array	X	X
SURVEY_951	0	0.984932	0.0150677	Commercial Canada	Saint-Marc-sur-Rishelieu, Quebec, Canada	1/2 thorax	Agena iPLEX Gold SNP Array	X	X
SURVEY_958	0	0.984932	0.0150677	Commercial Canada	Edmonton, Alberta, Canada	1/2 thorax	Agena iPLEX Gold SNP Array	X	X
SURVEY_959	0	0.984601	0.0153994	Commercial Canada	Edmonton, Alberta, Canada	1/2 thorax	Agena iPLEX Gold SNP Array	X	X
SURVEY_96	0	0.984158	0.0158423	Commercial Canada	Beaverlodge, Alberta, Canada	1/2 thorax	Agena iPLEX Gold SNP Array	X	X
SURVEY_960	0	0.982194	0.0178062	Commercial Canada	Edmonton, Alberta, Canada	1/2 thorax	Agena iPLEX Gold SNP Array
SURVEY_961	0	0.978703	0.0212966	Commercial Canada	Edmonton, Alberta, Canada	1/2 thorax	Agena iPLEX Gold SNP Array	X	X
SURVEY_962	0	0.979495	0.0205047	Commercial Canada	Edmonton, Alberta, Canada	1/2 thorax	Agena iPLEX Gold SNP Array
SURVEY_963	0	0.983423	0.0165773	Commercial Canada	Edmonton, Alberta, Canada	1/2 thorax	Agena iPLEX Gold SNP Array
SURVEY_97	0	0.978576	0.021424	Commercial Canada	Beaverlodge, Alberta, Canada	1/2 thorax	Agena iPLEX Gold SNP Array
SURVEY_970	0	0.979394	0.0206061	Commercial Canada	Eatonia, Saskatchewan, Canada	1/2 thorax	Agena iPLEX Gold SNP Array
SURVEY_971	0	0.98349	0.0165099	Commercial Canada	Eatonia, Saskatchewan, Canada	1/2 thorax	Agena iPLEX Gold SNP Array	X	X
SURVEY_972	0	0.984601	0.0153994	Commercial Canada	Eatonia, Saskatchewan, Canada	1/2 thorax	Agena iPLEX Gold SNP Array	X	X
SURVEY_973	0	0.984158	0.0158423	Commercial Canada	Eatonia, Saskatchewan, Canada	1/2 thorax	Agena iPLEX Gold SNP Array	X	X
SURVEY_974	0	0.98349	0.0165099	Commercial Canada	Eatonia, Saskatchewan, Canada	1/2 thorax	Agena iPLEX Gold SNP Array	X	X
SURVEY_975	0	0.984158	0.0158423	Commercial Canada	Eatonia, Saskatchewan, Canada	1/2 thorax	Agena iPLEX Gold SNP Array	X	X
SURVEY_978	0	0.982688	0.0173123	Commercial Canada	Chapeau, Quebec, Canada	1/2 thorax	Agena iPLEX Gold SNP Array	X	X
SURVEY_98	0	0.984158	0.0158423	Commercial Canada	Beaverlodge, Alberta, Canada	1/2 thorax	Agena iPLEX Gold SNP Array	X	X
SURVEY_981	0	0.9801	0.0199	Commercial Canada	Chapeau, Quebec, Canada	1/2 thorax	Agena iPLEX Gold SNP Array
SURVEY_983	0	0.98485	0.01515	Commercial Canada	Toronto, Ontario, Canada	1/2 thorax	Agena iPLEX Gold SNP Array	X	X
SURVEY_985	0	0.984932	0.0150677	Commercial Canada	Toronto, Ontario, Canada	1/2 thorax	Agena iPLEX Gold SNP Array	X	X
SURVEY_986	0	0.960673	0.0393274	Commercial Canada	Toronto, Ontario, Canada	1/2 thorax	Agena iPLEX Gold SNP Array
SURVEY_988	0	0.971021	0.0289787	Commercial Canada	Woodstock, Ontario, Canada	1/2 thorax	Agena iPLEX Gold SNP Array
SURVEY_989	0	0.982854	0.0171459	Commercial Canada	Woodstock, Ontario, Canada	1/2 thorax	Agena iPLEX Gold SNP Array	X	X
SURVEY_99	0	0.973245	0.0267546	Commercial Canada	Beaverlodge, Alberta, Canada	1/2 thorax	Agena iPLEX Gold SNP Array
SURVEY_990	0	0.984932	0.0150677	Commercial Canada	Woodstock, Ontario, Canada	1/2 thorax	Agena iPLEX Gold SNP Array	X	X
SURVEY_991	0	0.983343	0.0166574	Commercial Canada	Woodstock, Ontario, Canada	1/2 thorax	Agena iPLEX Gold SNP Array	X	X
SURVEY_992	0	0.984932	0.0150677	Commercial Canada	Woodstock, Ontario, Canada	1/2 thorax	Agena iPLEX Gold SNP Array	X	X
SURVEY_993	0	0.982678	0.0173217	Commercial Canada	Woodstock, Ontario, Canada	1/2 thorax	Agena iPLEX Gold SNP Array	X	X
SURVEY_Drone1	0	0.976952	0.0230485	Commercial Canada	Canada	1/2 thorax	Agena iPLEX Gold SNP Array
SURVEY_Drone2	0	0.976176	0.0238238	Commercial Canada	Canada	1/2 thorax	Agena iPLEX Gold SNP Array
SURVEY_Drone3	0	0.983343	0.0166566	Commercial Canada	Canada	1/2 thorax	Agena iPLEX Gold SNP Array	X	X
SURVEY_Drone4	0	0.979146	0.0208541	Commercial Canada	Canada	1/2 thorax	Agena iPLEX Gold SNP Array
SURVEY_Drone5	0	0.982194	0.0178062	Commercial Canada	Canada	1/2 thorax	Agena iPLEX Gold SNP Array
SURVEY_Drone6	0	0.982194	0.0178062	Commercial Canada	Canada	1/2 thorax	Agena iPLEX Gold SNP Array
SURVEY_Drone7	0	0.956094	0.0439062	Commercial Canada	Canada	1/2 thorax	Agena iPLEX Gold SNP Array
SURVEY_Drone8	0	0.983343	0.0166566	Commercial Canada	Canada	1/2 thorax	Agena iPLEX Gold SNP Array	X	X
SURVEY_Drone9	0	0.984932	0.0150677	Commercial Canada	Canada	1/2 thorax	Agena iPLEX Gold SNP Array	X	X
USA101	1	0.528434	0.471566	Feral California	Escondido, California	1/2 thorax	Agena iPLEX Gold SNP Array
USA103B	1	0.627004	0.372996	Feral California	Escondido, California	1/2 thorax	Agena iPLEX Gold SNP Array
USA104B	1	0.547901	0.452099	Feral California	Escondido, California	1/2 thorax	Agena iPLEX Gold SNP Array
USA105	1	0.491649	0.508351	Feral California	Escondido, California	1/2 thorax	Agena iPLEX Gold SNP Array
USA201	1	0.685883	0.314117	Feral California	El Cajon, California	1/2 thorax	Agena iPLEX Gold SNP Array
USA202	1	0.591852	0.408148	Feral California	El Cajon, California	1/2 thorax	Agena iPLEX Gold SNP Array
USA203B	1	0.5	0.5	Feral California	El Cajon, California	1/2 thorax	Agena iPLEX Gold SNP Array
USA204B	1	0.72368	0.27632	Feral California	El Cajon, California	1/2 thorax	Agena iPLEX Gold SNP Array
USA205	1	0.52115	0.47885	Feral California	El Cajon, California	1/2 thorax	Agena iPLEX Gold SNP Array
USAc_AUR01	0	0.981911	0.0180895	Commercial USA	Ohio, USA	1/2 thorax	Agena iPLEX Gold SNP Array
USAc_AUR02	0	0.983423	0.0165773	Commercial USA	Ohio, USA	1/2 thorax	Agena iPLEX Gold SNP Array
USAc_AUR03	0	0.978385	0.021615	Commercial USA	Ohio, USA	1/2 thorax	Agena iPLEX Gold SNP Array	X	X
USAc_AUR04	0	0.970024	0.0299764	Commercial USA	Ohio, USA	1/2 thorax	Agena iPLEX Gold SNP Array	X	X
USAc_AUR05	0	0.981976	0.0180236	Commercial USA	Ohio, USA	1/2 thorax	Agena iPLEX Gold SNP Array	X	X
USAc_AUR06	0	0.980671	0.0193285	Commercial USA	Ohio, USA	1/2 thorax	Agena iPLEX Gold SNP Array	X	X
USAc_AUR07	0	0.967213	0.0327871	Commercial USA	Ohio, USA	1/2 thorax	Agena iPLEX Gold SNP Array	X	X
USAc_AUR08	0	0.983419	0.0165805	Commercial USA	Ohio, USA	1/2 thorax	Agena iPLEX Gold SNP Array	X	X
USAc_AUR09	0	0.983601	0.0163986	Commercial USA	Ohio, USA	1/2 thorax	Agena iPLEX Gold SNP Array	X	X
USAc_AUR10	0	0.956266	0.0437341	Commercial USA	Ohio, USA	1/2 thorax	Agena iPLEX Gold SNP Array	X	X
USAc_AUR11	0	0.984932	0.0150677	Commercial USA	Ohio, USA	1/2 thorax	Agena iPLEX Gold SNP Array	X	X
USAc_AUR12	0	0.984932	0.0150677	Commercial USA	Ohio, USA	1/2 thorax	Agena iPLEX Gold SNP Array	X	X
USAc_AUR13	0	0.979874	0.020126	Commercial USA	Ohio, USA	1/2 thorax	Agena iPLEX Gold SNP Array	X	X
USAc_AUR14	0	0.981962	0.0180375	Commercial USA	Ohio, USA	1/2 thorax	Agena iPLEX Gold SNP Array	X	X
USAc_AUR15	0	0.980448	0.0195521	Commercial USA	Ohio, USA	1/2 thorax	Agena iPLEX Gold SNP Array
USAc_AUR16	0	0.981911	0.0180895	Commercial USA	Ohio, USA	1/2 thorax	Agena iPLEX Gold SNP Array
USAc_AUR17	0	0.984932	0.0150677	Commercial USA	Ohio, USA	1/2 thorax	Agena iPLEX Gold SNP Array	X	X
USAc_AUR18	0	0.976348	0.0236516	Commercial USA	Ohio, USA	1/2 thorax	Agena iPLEX Gold SNP Array
USAc_AUR19	0	0.980563	0.0194367	Commercial USA	Ohio, USA	1/2 thorax	Agena iPLEX Gold SNP Array
USAc_AUR20	0	0.979643	0.020357	Commercial USA	Ohio, USA	1/2 thorax	Agena iPLEX Gold SNP Array	X	X
USAc_KOE01	0	0.978802	0.0211982	Commercial USA	California, USA	1/2 thorax	Agena iPLEX Gold SNP Array
USAc_KOE02	0	0.984932	0.0150677	Commercial USA	California, USA	1/2 thorax	Agena iPLEX Gold SNP Array	X	X
USAc_KOE03	0	0.97497	0.0250297	Commercial USA	California, USA	1/2 thorax	Agena iPLEX Gold SNP Array
USAc_KOE04	0	0.981856	0.018144	Commercial USA	California, USA	1/2 thorax	Agena iPLEX Gold SNP Array
USAc_KOE05	0	0.984932	0.0150677	Commercial USA	California, USA	1/2 thorax	Agena iPLEX Gold SNP Array	X	X
USAc_KOE06	0	0.973125	0.0268752	Commercial USA	California, USA	1/2 thorax	Agena iPLEX Gold SNP Array
USAc_KOE07	0	0.984932	0.0150677	Commercial USA	California, USA	1/2 thorax	Agena iPLEX Gold SNP Array	X	X
USAc_KOE08	0	0.979466	0.0205338	Commercial USA	California, USA	1/2 thorax	Agena iPLEX Gold SNP Array
USAc_KOE09	0	0.980827	0.0191734	Commercial USA	California, USA	1/2 thorax	Agena iPLEX Gold SNP Array
USAc_KOE10	0	0.983423	0.0165773	Commercial USA	California, USA	1/2 thorax	Agena iPLEX Gold SNP Array
USAc_KOE11	0	0.984158	0.0158423	Commercial USA	California, USA	1/2 thorax	Agena iPLEX Gold SNP Array	X	X
USAc_KOE12	0	0.970574	0.0294255	Commercial USA	California, USA	1/2 thorax	Agena iPLEX Gold SNP Array
USAc_KOE13	0	0.984932	0.0150677	Commercial USA	California, USA	1/2 thorax	Agena iPLEX Gold SNP Array	X	X
USAc_KOE14	0	0.981982	0.0180178	Commercial USA	California, USA	1/2 thorax	Agena iPLEX Gold SNP Array
USAc_KOE15	0	0.981911	0.0180895	Commercial USA	California, USA	1/2 thorax	Agena iPLEX Gold SNP Array
USAc_KOE16	0	0.980202	0.019798	Commercial USA	California, USA	1/2 thorax	Agena iPLEX Gold SNP Array
USAc_KOE17	0	0.983508	0.0164923	Commercial USA	California, USA	1/2 thorax	Agena iPLEX Gold SNP Array	X	X
USAc_KOE18	0	0.984532	0.0154682	Commercial USA	California, USA	1/2 thorax	Agena iPLEX Gold SNP Array	X	X
USAc_KOE19	0	0.982319	0.0176807	Commercial USA	California, USA	1/2 thorax	Agena iPLEX Gold SNP Array
USAc_POL01	0	0.979504	0.0204959	Commercial USA	Louisiana, USA	1/2 thorax	Agena iPLEX Gold SNP Array
USAc_POL02	0	0.980981	0.0190186	Commercial USA	Louisiana, USA	1/2 thorax	Agena iPLEX Gold SNP Array	X	X
USAc_POL03	0	0.979504	0.0204959	Commercial USA	Louisiana, USA	1/2 thorax	Agena iPLEX Gold SNP Array
USAc_POL04	0	0.976376	0.0236244	Commercial USA	Louisiana, USA	1/2 thorax	Agena iPLEX Gold SNP Array	X	X
USAc_POL05	0	0.980981	0.0190186	Commercial USA	Louisiana, USA	1/2 thorax	Agena iPLEX Gold SNP Array
USAc_POL06	0	0.984932	0.0150677	Commercial USA	Louisiana, USA	1/2 thorax	Agena iPLEX Gold SNP Array	X	X
USAc_POL07	0	0.978926	0.0210742	Commercial USA	Louisiana, USA	1/2 thorax	Agena iPLEX Gold SNP Array	X	X
USAc_POL08	0	0.979734	0.0202665	Commercial USA	Louisiana, USA	1/2 thorax	Agena iPLEX Gold SNP Array
USAc_POL09	0	0.983251	0.0167486	Commercial USA	Louisiana, USA	1/2 thorax	Agena iPLEX Gold SNP Array
USAc_POL10	0	0.984158	0.0158423	Commercial USA	Louisiana, USA	1/2 thorax	Agena iPLEX Gold SNP Array	X	X
USAc_POL11	0	0.978465	0.0215345	Commercial USA	Louisiana, USA	1/2 thorax	Agena iPLEX Gold SNP Array
USAc_POL12	0	0.984532	0.0154682	Commercial USA	Louisiana, USA	1/2 thorax	Agena iPLEX Gold SNP Array	X	X
USAc_POL13	0	0.98007	0.0199296	Commercial USA	Louisiana, USA	1/2 thorax	Agena iPLEX Gold SNP Array
USAc_POL14	0	0.983789	0.0162111	Commercial USA	Louisiana, USA	1/2 thorax	Agena iPLEX Gold SNP Array	X	X
USAc_POL15	0	0.984158	0.0158423	Commercial USA	Louisiana, USA	1/2 thorax	Agena iPLEX Gold SNP Array	X	X
USAc_POL16	0	0.984158	0.0158423	Commercial USA	Louisiana, USA	1/2 thorax	Agena iPLEX Gold SNP Array	X	X
USAc_POL17	0	0.984532	0.0154682	Commercial USA	Louisiana, USA	1/2 thorax	Agena iPLEX Gold SNP Array	X	X
USAc_POL18	0	0.984708	0.015292	Commercial USA	Louisiana, USA	1/2 thorax	Agena iPLEX Gold SNP Array	X	X
USAc_RUS01	0	0.959804	0.0401963	Commercial USA	Louisiana, USA	1/2 thorax	Agena iPLEX Gold SNP Array
USAc_RUS02	0	0.967961	0.0320393	Commercial USA	Louisiana, USA	1/2 thorax	Agena iPLEX Gold SNP Array
USAc_RUS03	0	0.983924	0.0160761	Commercial USA	Louisiana, USA	1/2 thorax	Agena iPLEX Gold SNP Array	X	X
USAc_RUS04	0	0.937451	0.0625485	Commercial USA	Louisiana, USA	1/2 thorax	Agena iPLEX Gold SNP Array
USAc_RUS05	0	0.979137	0.0208627	Commercial USA	Louisiana, USA	1/2 thorax	Agena iPLEX Gold SNP Array	X	X
USAc_RUS06	0	0.976648	0.0233523	Commercial USA	Louisiana, USA	1/2 thorax	Agena iPLEX Gold SNP Array
USAc_RUS07	0	0.984158	0.0158423	Commercial USA	Louisiana, USA	1/2 thorax	Agena iPLEX Gold SNP Array	X	X
USAc_RUS08	0	0.978515	0.0214851	Commercial USA	Louisiana, USA	1/2 thorax	Agena iPLEX Gold SNP Array
USAc_RUS09	0	0.980923	0.0190771	Commercial USA	Louisiana, USA	1/2 thorax	Agena iPLEX Gold SNP Array	X	X
USAc_RUS10	0	0.961467	0.0385334	Commercial USA	Louisiana, USA	1/2 thorax	Agena iPLEX Gold SNP Array
USAc_RUS11	0	0.983671	0.016329	Commercial USA	Louisiana, USA	1/2 thorax	Agena iPLEX Gold SNP Array	X	X
USAc_RUS12	0	0.982762	0.0172381	Commercial USA	Louisiana, USA	1/2 thorax	Agena iPLEX Gold SNP Array	X	X
USAc_RUS13	0	0.983836	0.0161645	Commercial USA	Louisiana, USA	1/2 thorax	Agena iPLEX Gold SNP Array	X	X
USAc_RUS14	0	0.98311	0.01689	Commercial USA	Louisiana, USA	1/2 thorax	Agena iPLEX Gold SNP Array	X	X
USAc_RUS15	0	0.980754	0.0192459	Commercial USA	Louisiana, USA	1/2 thorax	Agena iPLEX Gold SNP Array
USAc_RUS16	0	0.979357	0.0206432	Commercial USA	Louisiana, USA	1/2 thorax	Agena iPLEX Gold SNP Array	X	X
USAc_RUS17	0	0.981911	0.0180895	Commercial USA	Louisiana, USA	1/2 thorax	Agena iPLEX Gold SNP Array
USAc_RUS18	0	0.981269	0.0187308	Commercial USA	Louisiana, USA	1/2 thorax	Agena iPLEX Gold SNP Array	X	X
USAc_RUS19	0	0.982762	0.0172381	Commercial USA	Louisiana, USA	1/2 thorax	Agena iPLEX Gold SNP Array	X	X
USAc_RUS20	0	0.944723	0.0552769	Commercial USA	Louisiana, USA	1/2 thorax	Agena iPLEX Gold SNP Array
USAc_VSH01	0	0.984932	0.0150677	Commercial USA	Louisiana, USA	1/2 thorax	Agena iPLEX Gold SNP Array	X	X
USAc_VSH02	0	0.983419	0.0165805	Commercial USA	Louisiana, USA	1/2 thorax	Agena iPLEX Gold SNP Array	X	X
USAc_VSH03	0	0.981911	0.0180895	Commercial USA	Louisiana, USA	1/2 thorax	Agena iPLEX Gold SNP Array
USAc_VSH04	0	0.984932	0.0150677	Commercial USA	Louisiana, USA	1/2 thorax	Agena iPLEX Gold SNP Array	X	X
USAc_VSH05	0	0.980096	0.0199038	Commercial USA	Louisiana, USA	1/2 thorax	Agena iPLEX Gold SNP Array
USAc_VSH06	0	0.97745	0.0225496	Commercial USA	Louisiana, USA	1/2 thorax	Agena iPLEX Gold SNP Array
USAc_VSH07	0	0.984932	0.0150677	Commercial USA	Louisiana, USA	1/2 thorax	Agena iPLEX Gold SNP Array	X	X
USAc_VSH08	0	0.984158	0.0158423	Commercial USA	Louisiana, USA	1/2 thorax	Agena iPLEX Gold SNP Array	X	X
USAc_VSH09	0	0.980096	0.0199038	Commercial USA	Louisiana, USA	1/2 thorax	Agena iPLEX Gold SNP Array
USAc_VSH10	0	0.981756	0.0182445	Commercial USA	Louisiana, USA	1/2 thorax	Agena iPLEX Gold SNP Array
USAc_VSH11	0	0.973119	0.0268814	Commercial USA	Louisiana, USA	1/2 thorax	Agena iPLEX Gold SNP Array
USAc_VSH12	0	0.984932	0.0150677	Commercial USA	Louisiana, USA	1/2 thorax	Agena iPLEX Gold SNP Array	X	X
USAc_VSH13	0	0.983593	0.0164074	Commercial USA	Louisiana, USA	1/2 thorax	Agena iPLEX Gold SNP Array	X	X
USAc_VSH14	0	0.980482	0.0195179	Commercial USA	Louisiana, USA	1/2 thorax	Agena iPLEX Gold SNP Array	X	X
USAc_VSH15	0	0.983423	0.0165773	Commercial USA	Louisiana, USA	1/2 thorax	Agena iPLEX Gold SNP Array
USAc_VSH16	0	0.984158	0.0158423	Commercial USA	Louisiana, USA	1/2 thorax	Agena iPLEX Gold SNP Array	X	X
USAc_VSH17	0	0.982956	0.0170443	Commercial USA	Louisiana, USA	1/2 thorax	Agena iPLEX Gold SNP Array	X	X
USAc_VSH18	0	0.981911	0.0180895	Commercial USA	Louisiana, USA	1/2 thorax	Agena iPLEX Gold SNP Array
USAc_VSH19	0	0.980246	0.0197543	Commercial USA	Louisiana, USA	1/2 thorax	Agena iPLEX Gold SNP Array
USAc_VSH20	0	0.984158	0.0158423	Commercial USA	Louisiana, USA	1/2 thorax	Agena iPLEX Gold SNP Array	X	X
USAc_WOO01	0	0.984532	0.0154682	Commercial USA	California, USA	1/2 thorax	Agena iPLEX Gold SNP Array	X	X
USAc_WOO02	0	0.983687	0.0163127	Commercial USA	California, USA	1/2 thorax	Agena iPLEX Gold SNP Array	X	X
USAc_WOO03	0	0.984158	0.0158423	Commercial USA	California, USA	1/2 thorax	Agena iPLEX Gold SNP Array	X	X
USAc_WOO04	0	0.984932	0.0150677	Commercial USA	California, USA	1/2 thorax	Agena iPLEX Gold SNP Array	X	X
USAc_WOO05	0	0.984932	0.0150677	Commercial USA	California, USA	1/2 thorax	Agena iPLEX Gold SNP Array	X	X
USAc_WOO06	0	0.984932	0.0150677	Commercial USA	California, USA	1/2 thorax	Agena iPLEX Gold SNP Array	X	X
USAc_WOO07	0	0.984932	0.0150677	Commercial USA	California, USA	1/2 thorax	Agena iPLEX Gold SNP Array	X	X
USAc_WOO08	0	0.983423	0.0165773	Commercial USA	California, USA	1/2 thorax	Agena iPLEX Gold SNP Array
USAc_WOO09	0	0.984932	0.0150677	Commercial USA	California, USA	1/2 thorax	Agena iPLEX Gold SNP Array	X	X
USAc_WOO10	0	0.984932	0.0150677	Commercial USA	California, USA	1/2 thorax	Agena iPLEX Gold SNP Array	X	X
USAc_WOO12	0	0.984932	0.0150677	Commercial USA	California, USA	1/2 thorax	Agena iPLEX Gold SNP Array	X	X
USAc_WOO13	0	0.984932	0.0150677	Commercial USA	California, USA	1/2 thorax	Agena iPLEX Gold SNP Array	X	X
USAc_WOO14	0	0.984932	0.0150677	Commercial USA	California, USA	1/2 thorax	Agena iPLEX Gold SNP Array	X	X
USAc_WOO15	0	0.98118	0.0188198	Commercial USA	California, USA	1/2 thorax	Agena iPLEX Gold SNP Array
USAc_WOO16	0	0.982749	0.0172506	Commercial USA	California, USA	1/2 thorax	Agena iPLEX Gold SNP Array	X	X
USAc_WOO17	0	0.97403	0.0259703	Commercial USA	California, USA	1/2 thorax	Agena iPLEX Gold SNP Array
USAc_WOO18	0	0.983939	0.0160615	Commercial USA	California, USA	1/2 thorax	Agena iPLEX Gold SNP Array
USAc_WOO19	0	0.975528	0.0244719	Commercial USA	California, USA	1/2 thorax	Agena iPLEX Gold SNP Array
USAf_TEX01	1	0.0404078	0.959592	Feral Texas	Texas, USA	1/2 thorax	Agena iPLEX Gold SNP Array
USAf_TEX02	1	0.068847	0.931153	Feral Texas	Texas, USA	1/2 thorax	Agena iPLEX Gold SNP Array
USAf_TEX03	1	0.0398798	0.96012	Feral Texas	Texas, USA	1/2 thorax	Agena iPLEX Gold SNP Array
USAf_TEX04	1	0.0798236	0.920176	Feral Texas	Texas, USA	1/2 thorax	Agena iPLEX Gold SNP Array
USAf_TEX05	1	0.18616	0.81384	Feral Texas	Texas, USA	1/2 thorax	Agena iPLEX Gold SNP Array
USAf_TEX06	1	0.0761488	0.923851	Feral Texas	Texas, USA	1/2 thorax	Agena iPLEX Gold SNP Array
USAf_TEX07	1	0.0482481	0.951752	Feral Texas	Texas, USA	1/2 thorax	Agena iPLEX Gold SNP Array
USAf_TEX08	1	0.154826	0.845174	Feral Texas	Texas, USA	1/2 thorax	Agena iPLEX Gold SNP Array
USAf_TEX09	1	0.0336177	0.966382	Feral Texas	Texas, USA	1/2 thorax	Agena iPLEX Gold SNP Array
USAf_TEX10	1	0.138693	0.861307	Feral Texas	Texas, USA	1/2 thorax	Agena iPLEX Gold SNP Array
USAf_TEX11	1	0.0995125	0.900488	Feral Texas	Texas, USA	1/2 thorax	Agena iPLEX Gold SNP Array
USAf_TEX13	1	0.0453701	0.95463	Feral Texas	Texas, USA	1/2 thorax	Agena iPLEX Gold SNP Array
USAf_TEX14	1	0.0458411	0.954159	Feral Texas	Texas, USA	1/2 thorax	Agena iPLEX Gold SNP Array
USAf_TEX15	1	0.0538654	0.946135	Feral Texas	Texas, USA	1/2 thorax	Agena iPLEX Gold SNP Array
USAf_TEX16	1	0.0521535	0.947846	Feral Texas	Texas, USA	1/2 thorax	Agena iPLEX Gold SNP Array
USAf_TEX17	1	0.0351574	0.964843	Feral Texas	Texas, USA	1/2 thorax	Agena iPLEX Gold SNP Array
USAf_TEX18	1	0.033713	0.966287	Feral Texas	Texas, USA	1/2 thorax	Agena iPLEX Gold SNP Array
USAf_TEX19	1	0.584106	0.415894	Feral Texas	Texas, USA	1/2 thorax	Agena iPLEX Gold SNP Array
USAf_TEX20	1	0.0429007	0.957099	Feral Texas	Texas, USA	1/2 thorax	Agena iPLEX Gold SNP Array
USAf_TEX21	1	0.0672913	0.932709	Feral Texas	Texas, USA	1/2 thorax	Agena iPLEX Gold SNP Array
USAf_TEX22	1	0.0296915	0.970309	Feral Texas	Texas, USA	1/2 thorax	Agena iPLEX Gold SNP Array
USAf_TEX23	1	0.0601629	0.939837	Feral Texas	Texas, USA	1/2 thorax	Agena iPLEX Gold SNP Array
USAf_TEX24	1	0.434962	0.565038	Feral Texas	Texas, USA	1/2 thorax	Agena iPLEX Gold SNP Array
USAf_TEX25	1	0.149408	0.850592	Feral Texas	Texas, USA	1/2 thorax	Agena iPLEX Gold SNP Array
USAf_TEX26	1	0.0786656	0.921334	Feral Texas	Texas, USA	1/2 thorax	Agena iPLEX Gold SNP Array
USAf_TEX28	1	0.0293102	0.97069	Feral Texas	Texas, USA	1/2 thorax	Agena iPLEX Gold SNP Array
USAf_TEX29	1	0.238185	0.761815	Feral Texas	Texas, USA	1/2 thorax	Agena iPLEX Gold SNP Array
USAf_TEX30	1	0.0578796	0.94212	Feral Texas	Texas, USA	1/2 thorax	Agena iPLEX Gold SNP Array
USAf_TEX31	1	0.034776	0.965224	Feral Texas	Texas, USA	1/2 thorax	Agena iPLEX Gold SNP Array
USAf_TEX33	1	0.0358719	0.964128	Feral Texas	Texas, USA	1/2 thorax	Agena iPLEX Gold SNP Array
USAf_TEX34	1	0.0343162	0.965684	Feral Texas	Texas, USA	1/2 thorax	Agena iPLEX Gold SNP Array
USAf_TEX35	1	0.127868	0.872132	Feral Texas	Texas, USA	1/2 thorax	Agena iPLEX Gold SNP Array
USAf_TEX37	1	0.0525262	0.947474	Feral Texas	Texas, USA	1/2 thorax	Agena iPLEX Gold SNP Array
USAf_TEX39	1	0.0275739	0.972426	Feral Texas	Texas, USA	1/2 thorax	Agena iPLEX Gold SNP Array
USAf_TEX40	1	0.581809	0.418191	Feral Texas	Texas, USA	1/2 thorax	Agena iPLEX Gold SNP Array
USAf_TEX41	1	0.5	0.5	Feral Texas	Texas, USA	1/2 thorax	Agena iPLEX Gold SNP Array
USAf_TEX42	1	0.770312	0.229688	Feral Texas	Texas, USA	1/2 thorax	Agena iPLEX Gold SNP Array
USAf_TEX43	1	0.0850991	0.914901	Feral Texas	Texas, USA	1/2 thorax	Agena iPLEX Gold SNP Array
USAf_TEX44	1	0.725948	0.274052	Feral Texas	Texas, USA	1/2 thorax	Agena iPLEX Gold SNP Array
USAf_TEX45	1	0.11436	0.88564	Feral Texas	Texas, USA	1/2 thorax	Agena iPLEX Gold SNP Array
USAf_TEX46	1	0.0500489	0.949951	Feral Texas	Texas, USA	1/2 thorax	Agena iPLEX Gold SNP Array
USAf_TEX48	1	0.0428099	0.95719	Feral Texas	Texas, USA	1/2 thorax	Agena iPLEX Gold SNP Array
USAf_TEX49	1	0.0281852	0.971815	Feral Texas	Texas, USA	1/2 thorax	Agena iPLEX Gold SNP Array
USAf_TEX51	1	0.0842925	0.915708	Feral Texas	Texas, USA	1/2 thorax	Agena iPLEX Gold SNP Array
USAf_TEX52	1	0.0378427	0.962157	Feral Texas	Texas, USA	1/2 thorax	Agena iPLEX Gold SNP Array
USAf_TEX53	1	0.0534564	0.946544	Feral Texas	Texas, USA	1/2 thorax	Agena iPLEX Gold SNP Array
USAf_TEX54	1	0.0593752	0.940625	Feral Texas	Texas, USA	1/2 thorax	Agena iPLEX Gold SNP Array
USAf_TEX55	1	0.112281	0.887719	Feral Texas	Texas, USA	1/2 thorax	Agena iPLEX Gold SNP Array
USAf_TEX56	1	0.777743	0.222257	Feral Texas	Texas, USA	1/2 thorax	Agena iPLEX Gold SNP Array
USAf_TEX57	1	0.0628059	0.937194	Feral Texas	Texas, USA	1/2 thorax	Agena iPLEX Gold SNP Array
USAf_TEX58	1	0.0277729	0.972227	Feral Texas	Texas, USA	1/2 thorax	Agena iPLEX Gold SNP Array
USAf_TEX59	1	0.0697391	0.930261	Feral Texas	Texas, USA	1/2 thorax	Agena iPLEX Gold SNP Array
USAf_TEX60	1	0.1005	0.8995	Feral Texas	Texas, USA	1/2 thorax	Agena iPLEX Gold SNP Array
USAf_TEX61	1	0.0933851	0.906615	Feral Texas	Texas, USA	1/2 thorax	Agena iPLEX Gold SNP Array
USAf_TEX62	1	0.0350467	0.964953	Feral Texas	Texas, USA	1/2 thorax	Agena iPLEX Gold SNP Array
USAf_TEX63	1	0.0718604	0.92814	Feral Texas	Texas, USA	1/2 thorax	Agena iPLEX Gold SNP Array
USAf_TEX64	1	0.0998364	0.900164	Feral Texas	Texas, USA	1/2 thorax	Agena iPLEX Gold SNP Array
USAf_TEX65	1	0.0594302	0.94057	Feral Texas	Texas, USA	1/2 thorax	Agena iPLEX Gold SNP Array
USAf_TEX66	1	0.0482233	0.951777	Feral Texas	Texas, USA	1/2 thorax	Agena iPLEX Gold SNP Array
USAf_TEX67	1	0.0269613	0.973039	Feral Texas	Texas, USA	1/2 thorax	Agena iPLEX Gold SNP Array
USAf_TEX68	1	0.684066	0.315934	Feral Texas	Texas, USA	1/2 thorax	Agena iPLEX Gold SNP Array
USAf_TEX69	1	0.0609184	0.939082	Feral Texas	Texas, USA	1/2 thorax	Agena iPLEX Gold SNP Array
USAf_TEX71	1	0.28488	0.71512	Feral Texas	Texas, USA	1/2 thorax	Agena iPLEX Gold SNP Array
USAf_TEX72	1	0.0460248	0.953975	Feral Texas	Texas, USA	1/2 thorax	Agena iPLEX Gold SNP Array
USAf_TEX73	1	0.0806273	0.919373	Feral Texas	Texas, USA	1/2 thorax	Agena iPLEX Gold SNP Array
USAf_TEX75	1	0.0234806	0.976519	Feral Texas	Texas, USA	1/2 thorax	Agena iPLEX Gold SNP Array
USAf_TEX76	1	0.0288325	0.971167	Feral Texas	Texas, USA	1/2 thorax	Agena iPLEX Gold SNP Array
USAf_TEX77	1	0.0315689	0.968431	Feral Texas	Texas, USA	1/2 thorax	Agena iPLEX Gold SNP Array
USAf_TEX78	1	0.0549267	0.945073	Feral Texas	Texas, USA	1/2 thorax	Agena iPLEX Gold SNP Array
USAf_TEX81	1	0.042332	0.957668	Feral Texas	Texas, USA	1/2 thorax	Agena iPLEX Gold SNP Array
USAf_TEX82	1	0.244657	0.755343	Feral Texas	Texas, USA	1/2 thorax	Agena iPLEX Gold SNP Array
USAf_TEX83	1	0.062321	0.937679	Feral Texas	Texas, USA	1/2 thorax	Agena iPLEX Gold SNP Array
USAf_TEX84	1	0.12543	0.87457	Feral Texas	Texas, USA	1/2 thorax	Agena iPLEX Gold SNP Array
USAf_TEX87	1	0.239359	0.760641	Feral Texas	Texas, USA	1/2 thorax	Agena iPLEX Gold SNP Array
USAf_TEX89	1	0.033359	0.966641	Feral Texas	Texas, USA	1/2 thorax	Agena iPLEX Gold SNP Array
USAf_TEX90	1	0.0723939	0.927606	Feral Texas	Texas, USA	1/2 thorax	Agena iPLEX Gold SNP Array
USAf_TEX91	1	0.970648	0.0293517	Feral Texas	Texas, USA	1/2 thorax	Agena iPLEX Gold SNP Array
USAf_TEX92	1	0.0513269	0.948673	Feral Texas	Texas, USA	1/2 thorax	Agena iPLEX Gold SNP Array
USAf_TEX93	1	0.0755262	0.924474	Feral Texas	Texas, USA	1/2 thorax	Agena iPLEX Gold SNP Array
USAf_TEX94	1	0.929075	0.0709253	Feral Texas	Texas, USA	1/2 thorax	Agena iPLEX Gold SNP Array
USAf_TEX95	1	0.893606	0.106394	Feral Texas	Texas, USA	1/2 thorax	Agena iPLEX Gold SNP Array

## Sheet: Table S3
Table S3: information about the 113 markers chosen for the assay.
					Scaffold Assembly 4.5		Chromosome Assembly 4.5		Chromsome Assembly 3.1
Locus ID	Reference	Alternative	Call rate	Used in Analysis	Chrom	Position	Chrom	Position	Chrom	Position
1.10_1344688	A	G	0	Low Call Rate	1.10	1344688	NC_007070.3	7272874	NC_037638.1	5395442
1.10_1388183	C	T	1	Yes	1.10	1388183	NC_007070.3	7316369	NC_037638.1	5352111
1.15_884693	T	C	0.996041	Yes	1.15	884693	NC_007070.3	8932660	NC_037638.1	7942368
1.2_241625	G	A	0.995249	Yes	1.2	241625	NC_007070.3	2081505	NC_037638.1	1555955
1.2_487714	C	T	0.997625	Yes	1.2	487714	NC_007070.3	1835416	NC_037638.1	1802067
1.21_510692	A	G	0.657957	Low Call Rate	1.21	510692	NC_007070.3	12220746	NC_037638.1	10968963
1.22_210074	C	T	1	Yes	1.22	210074	NC_007070.3	12543459	NC_037638.1	11507083
1.22_215671	G	A	0	Low Call Rate	1.22	215671	NC_007070.3	12549056	NC_037638.1	11501486
1.22_527753	A	G	0	Low Call Rate	1.22	527753	NC_007070.3	12861138	NC_037638.1	11189342
1.23_302225	T	C	0.933492	Yes	1.23	302225	NC_007070.3	14290600	NC_037638.1	12023921
1.25_199814	T	A	0	Low Call Rate	1.25	199814	NC_007070.3	14894600	NC_037638.1	13594236
1.27_378877	T	C	0.957245	Yes	1.27	378877	NC_007070.3	15713895	NC_037638.1	14199397
1.27_403170	C	G	0.994458	Yes	1.27	403170	NC_007070.3	15738188	NC_037638.1	14174594
1.35_145437	A	G	0.984956	Yes	1.35	145437	NC_007070.3	21484313	NC_037638.1	19788386
1.41_497175	A	G	0	Low Call Rate	1.41	497175	NC_007070.3	26650614	NC_037638.1	24627593
1.41_833963	T	C	0	Low Call Rate	1.41	833963	NC_007070.3	26313826	NC_037638.1	24290608
1.7_492470	T	C	0.998416	Yes	1.7	492470	NC_007070.3	4698562	NC_037638.1	4538234
10.1_110129	C	T	0.997625	Yes	10.1	110129	NC_007079.3	173670	NC_037647.1	679104
10.22_127355	A	G	0.595408	Low Call Rate	10.22	127355	NC_007079.3	5701508	NC_037647.1	5316345
10.23_578196	A	G	1	Yes	10.23	578196	NC_007079.3	6343496	NC_037647.1	6475970
10.23_680163	G	A	0.989707	Yes	10.23	680163	NC_007079.3	6445463	NC_037647.1	6373787
10.24_563077	A	G	0.996041	Yes	10.24	563077	NC_007079.3	7804859	NC_037647.1	7554737
10.24_603790	T	C	0.928741	Monomorphic	10.24	603790	NC_007079.3	7845572	NC_037647.1	7513914
10.24_833526	A	G	0.996833	Yes	10.24	833526	NC_007079.3	8075308	NC_037647.1	7281091
10.26_1731724	C	T	0.997625	Yes	10.26	1731724	NC_007079.3	9838362	NC_037647.1	10084818
10.26_797887	T	C	0.999208	Yes	10.26	797887	NC_007079.3	10772199	NC_037647.1	9152265
10.26_814108	T	C	0.979414	Yes	10.26	814108	NC_007079.3	10755978	NC_037647.1	9167593
11.14_170010	T	C	0	Low Call Rate	11.14	170010	NC_007080.3	6412795	NC_037648.1	8369504
11.14_40453	G	A	0	Low Call Rate	11.14	40453	NC_007080.3	6283238	NC_037648.1	8238999
11.18_4183138	G	A	0.927158	Yes	11.18	4183138	NC_007080.3	13087758	NC_037648.1	14827175
11.6_114153	T	C	0.999208	Yes	11.6	114153	NC_007080.3	1858214	NC_037648.1	1569215
12.11_664456	A	G	0.947743	Yes	12.11	664456	NC_007081.3	4681536	NC_037649.1	4009422
12.11_681009	T	C	0.996041	Yes	12.11	681009	NC_007081.3	4698089	NC_037649.1	3992883
12.13_592055	T	C	0.315914	Low Call Rate	12.13	592055	NC_007081.3	7113767	NC_037649.1	5253210
12.16_833590	A	G	0.999208	Yes	12.16	833590	NC_007081.3	8152129	NC_037649.1	8494245
12.17_1421050	T	A	0.998416	Yes	12.17	1421050	NC_007081.3	10456768	NC_037649.1	10094022
12.17_1446319	T	C	0	Low Call Rate	12.17	1446319	NC_007081.3	10482037	NC_037649.1	10068804
12.17_1575155	T	A	0	Low Call Rate	12.17	1575155	NC_007081.3	10610873	NC_037649.1	9948371
12.17_2365866	G	A	1	Yes	12.17	2365866	NC_007081.3	11401584	NC_037649.1	9162105
12.17_2491700	G	C	0.989707	Yes	12.17	2491700	NC_007081.3	11527418	NC_037649.1	9036414
12.17_2855692	G	A	0.997625	Yes	12.17	2855692	NC_007081.3	11891410	NC_037649.1	8670687
12.3_624593	A	G	0.88361	Yes	12.3	624593	NC_007081.3	734748	NC_037649.1	13941
13.5_419007	G	A	0.998416	Yes	13.5	419007	NC_007082.3	2622690	NC_037650.1	4230479
14.13_832518	G	A	0.998416	Yes	14.13	832518	NC_007083.3	6630741	NC_037651.1	7253942
14.14_486571	A	G	0.990499	Yes	14.14	486571	NC_007083.3	7999829	NC_037651.1	8728467
14.15_59007	T	C	0.994458	Yes	14.15	59007	NC_007083.3	8752560	NC_037651.1	10602315
15.10_212635	C	T	0	Low Call Rate	15.10	212635	NC_007084.3	2648324	NC_037652.1	2851868
15.14_343606	G	A	0.988915	Yes	15.14	343606	NC_007084.3	4322726	NC_037652.1	4291916
15.19_1383881	C	T	0.999208	Yes	15.19	1383881	NC_007084.3	7394380	NC_037652.1	6951208
15.19_1865600	A	C	0.994458	Yes	15.19	1865600	NC_007084.3	7876099	NC_037652.1	7415374
15.19_2119900	A	G	0.996041	Yes	15.19	2119900	NC_007084.3	8130399	NC_037652.1	7670215
15.19_2254529	T	C	0.996041	Yes	15.19	2254529	NC_007084.3	8265028	NC_037652.1	7804189
15.19_348439	A	G	1	Yes	15.19	348439	NC_007084.3	6358938	NC_037652.1	5915963
15.3_124305	T	A	0.999208	Yes	15.3	124305	NC_007084.3	742786	NC_037652.1	669099
15.3_13002	G	A	0.994458	Yes	15.3	13002	NC_007084.3	631483	NC_037652.1	555042
15.3_130068	A	G	0.988915	Monomorphic	15.3	130068	NC_007084.3	748549	NC_037652.1	674854
15.3_62314	G	A	0.62787	Low Call Rate	15.3	62314	NC_007084.3	680795	NC_037652.1	606293
15.5_67750	T	C	0.917656	Yes	15.5	67750	NC_007084.3	1077124	NC_037652.1	1556737
15.5_77197	T	C	0.988124	Yes	15.5	77197	NC_007084.3	1086571	NC_037652.1	1566175
16.4_827830	C	T	0.992082	Yes	16.4	827830	NC_007085.3	3034155	NC_037653.1	3700424
2.11_127311	C	T	0.930325	Yes	2.11	127311	NC_007071.3	4125007	NC_037639.1	5491061
2.12_175387	A	G	0	Low Call Rate	2.12	175387	NC_007071.3	6285053	NC_037639.1	7828105
2.17_478875	T	C	0	Low Call Rate	2.17	478875	NC_007071.3	9178948	NC_037639.1	10514128
2.19_131577	T	C	0.918448	Yes	2.19	131577	NC_007071.3	15362944	NC_037639.1	15943680
2.19_1835168	A	G	0.999208	Yes	2.19	1835168	NC_007071.3	13659353	NC_037639.1	14243689
2.7_218259	A	G	1	Yes	2.7	218259	NC_007071.3	3051128	NC_037639.1	4584766
3.18_250568	A	G	0.995249	Yes	3.18	250568	NC_007072.3	12886294	NC_037640.1	13332187
3.5_461990	T	C	0.996041	Yes	3.5	461990	NC_007072.3	2792471	NC_037640.1	4073418
3.8_1781427	C	T	0.935075	Yes	3.8	1781427	NC_007072.3	5748253	NC_037640.1	5412186
3.9_2282931	T	C	0	Low Call Rate	3.9	2282931	NC_007072.3	8517900	NC_037640.1	9453068
3.9_929911	T	C	0	Low Call Rate	3.9	929911	NC_007072.3	7164880	NC_037640.1	8105885
4.13_1453098	A	G	0.972288	Yes	4.13	1453098	NC_007073.3	10634656	NC_037641.1	11041264
4.6_779978	T	C	0.936659	Yes	4.6	779978	NC_007073.3	3662419	NC_037641.1	5393055
4.9_857623	C	T	0	Low Call Rate	4.9	857623	NC_007073.3	6467039	NC_037641.1	8020738
5.14_2058923	A	G	0	Low Call Rate	5.14	2058923	NC_007074.3	11315341	NC_037642.1	9913558
5.14_2509835	T	C	0	Low Call Rate	5.14	2509835	NC_007074.3	11766253	NC_037642.1	9479061
5.14_556766	T	C	0.955661	Yes	5.14	556766	NC_007074.3	9813184	NC_037642.1	11428945
5.20_275134	G	A	1	Yes	5.2	275134	NC_007074.3	14088139	NC_037642.1	13480706
5.7_208306	A	G	0.998416	Yes	5.7	208306	NC_007074.3	3675787	NC_037642.1	3992698
5.9_1738911	T	C	0.997625	Yes	5.9	1738911	NC_007074.3	6531365	NC_037642.1	5019809
6.10_358568	T	C	0.977039	Yes	6.10	358568	NC_007075.3	3174137	NC_037643.1	3684171
6.13_67335	A	T	0	Low Call Rate	6.13	67335	NC_007075.3	4022805	NC_037643.1	4626190
6.14_582694	A	T	0.987332	Yes	6.14	582694	NC_007075.3	4722833	NC_037643.1	5244125
6.20_1121483	A	G	0	Low Call Rate	6.20	1121483	NC_007075.3	9000416	NC_037643.1	8786766
6.28_690731	A	G	0.997625	Yes	6.28	690731	NC_007075.3	13551731	NC_037643.1	12840540
6.28_706804	A	G	0.943785	Yes	6.28	706804	NC_007075.3	13567804	NC_037643.1	12856567
6.37_11771	G	A	0.961203	Yes	6.37	11771	NC_007075.3	16278267	NC_037643.1	16937863
6.37_159366	A	T	0.979414	Yes	6.37	159366	NC_007075.3	16425862	NC_037643.1	16787584
6.37_337597	G	A	0.895487	Yes	6.37	337597	NC_007075.3	16604093	NC_037643.1	16608061
6.37_835402	A	T	0.996041	Yes	6.37	835402	NC_007075.3	17101898	NC_037643.1	16108047
7.1_40365	C	T	0.987332	Yes	7.1	40365	NC_007076.3	40365	NC_037644.1	35758
7.19_512675	G	A	0.997625	Yes	7.19	512675	NC_007076.3	7162032	NC_037644.1	9026742
7.19_521115	A	G	0.998416	Yes	7.19	521115	NC_007076.3	7153592	NC_037644.1	9039916
7.21_170730	T	C	0.983373	Yes	7.21	170730	NC_007076.3	10351954	NC_037644.1	9769068
7.22_574309	C	T	0.974663	Yes	7.22	574309	NC_007076.3	11268363	NC_037644.1	12379136
7.22_662371	T	C	0	Low Call Rate	7.22	662371	NC_007076.3	11180301	NC_037644.1	12290795
7.22_836652	C	T	0	Low Call Rate	7.22	836652	NC_007076.3	11006020	NC_037644.1	12119623
7.22_887093	T	C	0	Low Call Rate	7.22	887093	NC_007076.3	10955579	NC_037644.1	12069645
7.7_111270	A	G	0.965954	Yes	7.7	111270	NC_007076.3	2096308	NC_037644.1	1484841
7.7_116305	C	G	0.997625	Yes	7.7	116305	NC_007076.3	2101343	NC_037644.1	1479806
8.14_19962	T	G	0.981789	Yes	8.14	19962	NC_007077.3	10484800	NC_037649.1	3235734
8.21_164627	T	C	0	Low Call Rate	8.21	164627	NC_007077.3	12758581	NC_037645.1	11916840
8.21_261022	A	G	0.998416	Yes	8.21	261022	NC_007077.3	12854976	NC_037645.1	12012840
8.5_134073	G	A	0	Low Call Rate	8.5	134073	NC_007077.3	1871716	NC_037645.1	1907894
8.5_316916	T	C	0.984165	Yes	8.5	316916	NC_007077.3	2054559	NC_037645.1	1723495
8.5_344404	T	C	1	Yes	8.5	344404	NC_007077.3	2082047	NC_037645.1	1696009
8.6_1724636	A	G	0.996041	Yes	8.6	1724636	NC_007077.3	3946162	NC_037645.1	3838788
8.8_882344	G	A	0.999208	Yes	8.8	882344	NC_007077.3	6360769	NC_037645.1	6310829
8.9_586928	C	T	0	Low Call Rate	8.9	586928	NC_007077.3	8324411	NC_037645.1	7773012
9.10_1708447	C	T	0.985748	Yes	9.10	1708447	NC_007078.3	6128415	NC_037646.1	7485713
9.10_1984431	C	T	0.994458	Yes	9.10	1984431	NC_007078.3	6404399	NC_037646.1	7758977
9.12_930958	A	G	0.994458	Yes	9.12	930958	NC_007078.3	10180354	NC_037646.1	11419075
9.8_5638	T	C	0.6635	Low Call Rate	9.8	5638	NC_007078.3	3528331	NC_037646.1	5006093
